# Supplementary material for: The DrugAge database of aging‐related drugs
Source: Aging Cell. 2017 Mar 16;16(3):594–7. doi: 10.1111/acel.12585 (PMC5418190; doi:10.1111/acel.12585)
Supplement: Supplementary file 2 — Table S1 Functional annotation clusters of gene targets of compounds in DrugAge. [file ACEL-16-594-s002.xlsx]

## Sheet: DrugAge_enrichment
Table S1: Functional annotation clusters of gene targets of compounds in DrugAge. Only clusters with an enrichment score 1.3 are shown (according to DAVID's paper, enrichment score of 1.3 is equivalent to the canonical 0.05 level).
Annotation Cluster 1	Enrichment Score: 9.715194651785104
Category	Term	Count	%	PValue	Genes	List Total	Pop Hits	Pop Total	Fold Enrichment	Bonferroni	Benjamini	FDR
KEGG_PATHWAY	hsa00480:Glutathione metabolism	33	8.25	2.5069e-17	GGT1, GSTM5, GSTM1, GPX2, GSS, GSTM2, GPX1, GSR, GSTM3, GSTM4, GPX6, GPX5, GSTK1, GPX4, GPX3, GSTZ1, GSTO2, GPX7, GSTO1, GSTA1, ODC1, GSTA2, GSTA3, GSTA4, GSTA5, GSTT1, MGST3, TXNDC12, G6PD, SMS, GSTP1, MGST1, MGST2	300	45	1938	4.73733	3.83556e-15	3.83556e-15	3.00391e-14
INTERPRO	IPR012335:Thioredoxin fold	27	6.75	4.77126e-15	GSTM5, GLRX2, GPX2, GSTM1, GSTM2, GPX1, GSTM3, GSTM4, GPX6, GPX5, GPX4, GPX3, GSTZ1, GPX8, GSTO2, GPX7, GSTO1, GLRX, GSTA1, GSTA2, GSTA3, GSTA4, GSTA5, GSTT1, TXNDC12, TXNRD1, GSTP1	395	38	2959	5.32265	3.48022e-12	3.48022e-12	7.23865e-12
GOTERM_MF_FAT	GO:0004364~glutathione transferase activity	19	4.75	3.87297e-14	GSTA1, GSTA2, GSTA3, GSTA4, GSTA5, GSTT1, GSTM5, MGST3, GSTM1, GSTM2, GSTM3, GSTM4, GSTK1, GSTZ1, GSTO2, GSTO1, GSTP1, MGST1, MGST2	390	20	2798	6.81564	3.15399e-11	3.15399e-11	5.96079e-11
UP_SEQ_FEATURE	domain:GST N-terminal	16	4	5.24873e-12	GSTA1, GSTA2, GSTA3, GSTA4, GSTA5, GSTT1, GSTM5, GSTM1, GSTM2, GSTM3, GSTM4, GSTZ1, GSTO2, GSTO1, HPGDS, GSTP1	396	17	2997	7.12299	5.21195e-09	5.21195e-09	8.28535e-09
KEGG_PATHWAY	hsa00982:Drug metabolism	29	7.25	2.12332e-11	CYP3A4, CYP3A5, CYP2C19, CYP2D6, ADH1C, ADH1B, ADH1A, ADH7, GSTM5, UGT1A7, GSTM1, GSTM2, UGT1A6, UGT1A9, GSTM3, GSTM4, UGT1A8, UGT1A3, UGT1A5, GSTK1, UGT1A4, GSTZ1, GSTO2, GSTO1, GSTA1, GSTA2, GSTA3, GSTA4, GSTA5, CYP2C9, CYP2C8, GSTT1, UGT1A1, MGST3, UGT1A10, CYP2A6, GSTP1, MGST1, MGST2	300	50	1938	3.7468	3.24867e-09	1.62433e-09	2.54427e-08
UP_SEQ_FEATURE	domain:GST C-terminal	16	4	2.77318e-11	GSTA1, GSTA2, GSTA3, GSTA4, GSTA5, GSTT1, GSTM5, GSTM1, GSTM2, GSTM3, GSTM4, GSTZ1, GSTO2, GSTO1, HPGDS, GSTP1	396	18	2997	6.72727	2.75377e-08	1.37688e-08	4.37762e-08
INTERPRO	IPR004045:Glutathione S-transferase, N-terminal	16	4	3.21866e-11	GSTA1, GSTA2, GSTA3, GSTA4, GSTA5, GSTT1, GSTM5, GSTM1, GSTM2, GSTM3, GSTM4, GSTZ1, GSTO2, GSTO1, HPGDS, GSTP1	395	18	2959	6.65879	2.3464e-08	1.1732e-08	4.88031e-08
KEGG_PATHWAY	hsa00980:Metabolism of xenobiotics by cytochrome P450	28	7	8.30419e-11	CYP3A4, CYP3A5, CYP2C19, ADH1C, ADH1B, ADH1A, ADH7, GSTM5, UGT1A7, GSTM1, GSTM2, UGT1A6, UGT1A9, GSTM3, GSTM4, UGT1A8, UGT1A3, UGT1A5, GSTK1, UGT1A4, GSTZ1, GSTO2, GSTO1, GSTA1, GSTA2, GSTA3, GSTA4, CYP1A1, GSTA5, CYP2C9, CYP2C8, GSTT1, UGT1A1, MGST3, UGT1A10, GSTP1, MGST1, MGST2	300	49	1938	3.69143	1.27054e-08	4.23514e-09	9.95054e-08
INTERPRO	IPR017933:Glutathione S-transferase/chloride channel, C-terminal	15	3.75	2.08063e-10	GSTA1, GSTA2, GSTA3, GSTA4, GSTA5, GSTT1, GSTM5, GSTM1, GSTM2, GSTM3, GSTM4, GSTZ1, GSTO2, GSTO1, GSTP1	395	17	2959	6.60983	1.51678e-07	5.05593e-08	3.15477e-07
INTERPRO	IPR004046:Glutathione S-transferase, C-terminal	14	3.5	1.32648e-09	GSTA1, GSTA2, GSTA3, GSTA4, GSTA5, GSTT1, GSTM5, GSTM1, GSTM2, GSTM3, GSTM4, GSTZ1, GSTO1, GSTP1	395	16	2959	6.55475	9.67005e-07	2.41751e-07	2.01129e-06
INTERPRO	IPR010987:Glutathione S-transferase, C-terminal-like	14	3.5	4.96135e-09	GSTA1, GSTA2, GSTA3, GSTA4, GSTA5, GSTT1, GSTM5, GSTM1, GSTM2, GSTM4, GSTZ1, GSTO2, GSTO1, GSTP1	395	17	2959	6.16917	3.61681e-06	7.23364e-07	7.52266e-06
GOTERM_MF_FAT	GO:0016765~transferase activity, transferring alkyl or aryl (other than methyl) groups	21	5.25	7.56681e-09	GSTA1, GSTA2, GSTA3, GSTA4, GSTA5, GSTT1, GSTM5, MGST3, GSTM1, GSTM2, GSTM3, GSTM4, GSTK1, MTR, GSTZ1, GSTO2, GSTO1, SMS, GSTP1, MGST1, MGST2	390	37	2798	4.07193	6.15937e-06	7.69923e-07	1.16416e-05
PIR_SUPERFAMILY	PIRSF000503:glutathione transferase	12	3	2.45195e-08	GSTM1, GSTA1, GSTM2, GSTA2, GSTM3, GSTA3, GSTA4, GSTM4, GSTA5, GSTT1, GSTM5, GSTP1	310	13	2173	6.47047	5.90918e-06	5.90918e-06	3.16694e-05
INTERPRO	IPR003080:Glutathione S-transferase, alpha class	5	1.25	0.00138727	GSTA1, GSTA2, GSTA3, GSTA4, GSTA5	395	5	2959	7.49114	0.636518	0.0652427	2.08292
INTERPRO	IPR003081:Glutathione S-transferase, Mu class	5	1.25	0.00138727	GSTM1, GSTM2, GSTM3, GSTM4, GSTM5	395	5	2959	7.49114	0.636518	0.0652427	2.08292
Annotation Cluster 2	Enrichment Score: 7.734184802080419
Category	Term	Count	%	PValue	Genes	List Total	Pop Hits	Pop Total	Fold Enrichment	Bonferroni	Benjamini	FDR
GOTERM_MF_FAT	GO:0043176~amine binding	40	10	4.23125e-11	DRD1, GLRA1, DRD2, GLRA3, GLRA2, APOC1, GRIN3B, GRIN3A, SLC19A1, AGXT, GSS, HTR1B, ALAS2, FOLR3, FOLR2, GRIN2B, GRIN2D, SRR, NOS3, NOS2, GNMT, HTR1D, HTR1F, HTR1E, SHMT1, GLRB, NOS1, OTC, GRIN1, GRIN2A, ADRB2, CHRM4, ADRB1, CHRM2, CHRM1, GRM7, MTR, HTR2B, HTR2C, HTR2A	390	96	2798	2.98932	3.44424e-08	8.61059e-09	6.50978e-08
GOTERM_MF_FAT	GO:0016594~glycine binding	12	3	3.4852e-09	GSS, GLRB, ALAS2, GLRA1, GRIN2B, GLRA3, GRIN1, GLRA2, SRR, GRIN3B, GRIN3A, GNMT	390	12	2798	7.17436	2.83695e-06	4.72825e-07	5.36198e-06
GOTERM_MF_FAT	GO:0016597~amino acid binding	25	6.25	5.26024e-09	SHMT1, GLRB, NOS1, GLRA1, GLRA3, OTC, GRIN1, GLRA2, GRIN2A, GRIN3B, GRIN3A, SLC19A1, AGXT, GSS, ALAS2, FOLR3, FOLR2, GRIN2B, GRIN2D, GRM7, MTR, SRR, NOS3, NOS2, GNMT	390	50	2798	3.58718	4.28182e-06	6.1169e-07	8.09288e-06
GOTERM_MF_FAT	GO:0031406~carboxylic acid binding	31	7.75	0.000149128	PPARD, GLRA1, GLRA3, PPARG, GLRA2, APOC1, GRIN3B, GRIN3A, SLC19A1, AGXT, GSS, ALAS2, FOLR3, FOLR2, GRIN2B, GRIN2D, SRR, GCSH, NOS3, NOS2, GNMT, SHMT1, GLRB, NOS1, OTC, GRIN1, GRIN2A, ACACB, PCK1, GRM7, MTR	390	111	2798	2.00365	0.11432	0.00576424	0.229188
Annotation Cluster 3	Enrichment Score: 6.267588528006695
Category	Term	Count	%	PValue	Genes	List Total	Pop Hits	Pop Total	Fold Enrichment	Bonferroni	Benjamini	FDR
GOTERM_CC_FAT	GO:0034704~calcium channel complex	18	4.5	6.49942e-13	CACNA2D1, CACNA1I, CACNB1, CACNB2, CACNB3, CACNB4, CACNG1, CACNA1S, ATP2A1, CACNA1G, CACNA1H, RYR2, CACNA1E, CACNA1F, CACNA1C, CACNA1D, CACNA1A, CACNA1B	347	20	2613	6.77723	2.26174e-10	2.26174e-10	8.88134e-10
GOTERM_MF_FAT	GO:0005245~voltage-gated calcium channel activity	19	4.75	1.13663e-12	CACNA2D1, CACNA1I, CACNB1, CACNB2, CACNB3, CACNB4, CACNA2D3, CACNG1, CACNA1S, GRM7, CACNA1G, RYR1, CACNA1H, CACNA1E, CACNA1F, CACNA1C, CACNA1D, CACNA1A, CACNA1B	390	22	2798	6.19604	9.2523e-10	4.62615e-10	1.74873e-09
GOTERM_MF_FAT	GO:0005262~calcium channel activity	32	8	1.17548e-11	CACNB1, CACNB2, CACNB3, GRIN3B, FKBP1A, GRIN3A, CACNB4, GRIN2B, TRPM4, CACNA2D1, TRPC5, CACNA1I, GRIN1, GRIN2A, CACNG1, CACNA2D3, CACNA2D2, CACNA1S, ITPR1, CACNA2D4, GRM7, RYR3, CACNA1G, RYR1, CACNA1H, RYR2, CACNA1E, CACNA1F, CACNA1C, CACNA1D, CACNA1A, CACNA1B	390	63	2798	3.64412	9.56842e-09	3.18947e-09	1.80848e-08
GOTERM_CC_FAT	GO:0005891~voltage-gated calcium channel complex	16	4	2.87643e-11	CACNA2D1, CACNA1I, CACNB1, CACNB2, CACNB3, CACNB4, CACNG1, CACNA1S, CACNA1G, CACNA1H, CACNA1E, CACNA1F, CACNA1C, CACNA1D, CACNA1A, CACNA1B	347	18	2613	6.69356	1.00099e-08	5.00497e-09	3.93067e-08
GOTERM_BP_FAT	GO:0006816~calcium ion transport	37	9.25	1.767e-10	DRD2, CACNB1, CACNB2, CACNB3, FKBP1A, GRIN3A, CACNB4, VDR, GRIN2B, TRPM4, CACNA2D1, TRPC5, CACNA1I, GRIN1, GRIN2A, CACNG1, CACNA2D3, CACNA2D2, CACNA1S, ITPR1, PRKCB, CACNA2D4, ATP2A2, ATP2A3, RYR3, ATP2A1, LCK, RYR1, CACNA1G, CACNA1H, RYR2, CACNA1E, CACNA1F, CACNA1C, CACNA1D, CACNA1A, CACNA1B	371	92	2812	3.04828	5.46356e-07	5.46356e-07	3.19249e-07
SP_PIR_KEYWORDS	calcium transport	27	6.75	9.91293e-10	CACNB1, CACNB2, CACNB3, CACNB4, CACNA2D1, TRPC5, CACNA1I, CACNG1, CACNA2D3, CACNA1S, CACNA2D2, ITPR1, CACNA2D4, ATP2A2, ATP2A3, RYR3, ATP2A1, CACNA1G, RYR1, CACNA1H, RYR2, CACNA1E, CACNA1F, CACNA1C, CACNA1D, CACNA1A, CACNA1B	398	56	3001	3.63545	4.25265e-07	2.12632e-07	1.39674e-06
GOTERM_BP_FAT	GO:0015674~di-, tri-valent inorganic cation transport	37	9.25	1.96408e-09	DRD2, CACNB1, CACNB2, CACNB3, FKBP1A, GRIN3A, CACNB4, VDR, GRIN2B, TRPM4, CACNA2D1, TRPC5, CACNA1I, GRIN1, GRIN2A, CACNG1, CACNA2D3, CACNA2D2, CACNA1S, ITPR1, PRKCB, CACNA2D4, ATP2A2, ATP2A3, RYR3, ATP2A1, LCK, RYR1, CACNA1G, CACNA1H, RYR2, CACNA1E, CACNA1F, CACNA1C, CACNA1D, CACNA1A, CACNA1B	371	99	2812	2.83275	6.07293e-06	3.03647e-06	3.54857e-06
SP_PIR_KEYWORDS	calcium channel	24	6	7.35298e-09	CACNA2D1, TRPC5, CACNA1I, CACNB1, CACNB2, CACNB3, CACNB4, CACNA2D3, CACNG1, CACNA2D2, CACNA1S, ITPR1, CACNA2D4, RYR3, CACNA1G, RYR1, CACNA1H, RYR2, CACNA1E, CACNA1F, CACNA1C, CACNA1D, CACNA1A, CACNA1B	398	49	3001	3.69316	3.15442e-06	1.05148e-06	1.03604e-05
GOTERM_MF_FAT	GO:0022843~voltage-gated cation channel activity	35	8.75	1.09835e-08	SCN1A, CACNB1, CACNB2, CACNB3, CACNB4, KCNJ11, KCNQ5, KCNQ4, KCNQ3, GRIN2D, KCNQ2, HCN4, KCNQ1, HCN3, HCN1, CACNA2D1, CACNA1I, SCN2A, GRIN2A, CACNG1, CACNA2D3, CACNA1S, KCNJ4, KCNJ8, GRM7, CACNA1G, RYR1, CACNA1H, CACNA1E, CACNA1F, CACNA1C, KCNH2, CACNA1D, CACNA1A, CACNA1B	390	91	2798	2.75937	8.94049e-06	9.93392e-07	1.68981e-05
GOTERM_BP_FAT	GO:0006812~cation transport	65	16.25	1.11276e-07	SLC36A1, CPT2, ATP5B, GRIN3A, KCNJ11, SLC25A20, KCNQ5, KCNQ4, KCNQ3, GRIN2B, SLC22A4, SLC22A3, SLC22A5, KCNQ2, KCNQ1, TRPM4, SCN2A, GRIN2A, CACNG1, CDK2, PRKCB, RYR3, LCK, RYR1, ATP5C1, RYR2, KCNH2, SCN1A, DRD2, CACNB1, CACNB2, CACNB3, FKBP1A, CACNB4, VDR, HCN4, HCN3, HCN1, CACNA2D1, TRPC5, CACNA1I, GRIN1, CACNA2D3, CACNA1S, CACNA2D2, ITPR1, CACNA2D4, SLC10A1, KCNN4, KCNJ4, CDKN1B, ATP2A2, KCNJ8,…	371	261	2812	1.88762	0.000344006	6.88107e-05	0.000201045
SP_PIR_KEYWORDS	voltage-gated channel	34	8.5	2.32644e-07	SCN1A, CACNB1, CACNB2, CACNB3, CACNB4, KCNJ11, KCNQ5, KCNQ4, KCNQ3, KCNQ2, HCN4, KCNQ1, HCN3, HCN1, CACNA2D1, TRPM5, CACNA1I, SCN2A, CACNG1, CACNA2D3, CACNA2D2, CACNA1S, CACNA2D4, KCNJ4, KCNJ8, CACNA1G, CACNA1H, CACNA1E, CACNA1F, CACNA1C, KCNH2, CACNA1D, CACNA1A, CACNA1B	398	101	3001	2.53829	9.97992e-05	2.49507e-05	0.000327796
GOTERM_MF_FAT	GO:0005244~voltage-gated ion channel activity	38	9.5	4.90754e-07	SCN1A, CACNB1, CACNB2, CACNB3, CACNB4, KCNJ11, KCNQ5, KCNQ4, KCNQ3, GRIN2D, KCNQ2, HCN4, KCNQ1, HCN3, HCN1, CACNA2D1, TRPM5, CACNA1I, SCN2A, GRIN2A, CACNG1, CACNA2D3, CACNA2D2, CACNA1S, CACNA2D4, KCNJ4, KCNJ8, GRM7, RYR1, CACNA1G, CACNA1H, CACNA1E, CACNA1F, CACNA1C, KCNH2, CACNA1D, CACNA1A, CACNA1B	390	118	2798	2.31039	0.000399394	3.3289e-05	0.000755024
GOTERM_MF_FAT	GO:0022832~voltage-gated channel activity	38	9.5	4.90754e-07	SCN1A, CACNB1, CACNB2, CACNB3, CACNB4, KCNJ11, KCNQ5, KCNQ4, KCNQ3, GRIN2D, KCNQ2, HCN4, KCNQ1, HCN3, HCN1, CACNA2D1, TRPM5, CACNA1I, SCN2A, GRIN2A, CACNG1, CACNA2D3, CACNA2D2, CACNA1S, CACNA2D4, KCNJ4, KCNJ8, GRM7, RYR1, CACNA1G, CACNA1H, CACNA1E, CACNA1F, CACNA1C, KCNH2, CACNA1D, CACNA1A, CACNA1B	390	118	2798	2.31039	0.000399394	3.3289e-05	0.000755024
GOTERM_CC_FAT	GO:0034703~cation channel complex	29	7.25	5.16169e-07	SCN1A, CACNB1, CACNB2, CACNB3, CACNB4, KCNQ5, KCNQ4, KCNQ3, KCNQ2, KCNQ1, CACNA2D1, CACNA1I, SCN2A, CACNG1, CACNA1S, KCNN4, KCNJ4, KCNJ8, ATP2A1, CACNA1G, CACNA1H, RYR2, CACNA1E, CACNA1F, CACNA1C, KCNH2, CACNA1D, CACNA1A, CACNA1B	347	81	2613	2.69602	0.000179611	5.98738e-05	0.000705349
SP_PIR_KEYWORDS	ion transport	70	17.5	5.91689e-07	GLRA1, GLRA3, ATP5B, ANO1, GLRA2, GRIN3B, GRIN3A, KCNJ11, KCNQ5, KCNQ4, KCNQ3, GRIN2B, GRIN2C, GRIN2D, SLC22A4, SLC22A3, SLC22A5, KCNQ2, KCNQ1, TRPM4, TRPM5, SCN2A, GRIN2A, CFTR, CACNG1, RYR3, ATP5C1, RYR1, RYR2, KCNH2, SCN1A, CACNB1, CACNB2, CACNB3, CACNB4, SLCO1A2, HCN4, HCN3, HCN1, CACNA2D1, GLRB, GABRA1, TRPC5, CACNA1I, GRIN1, CACNA2D3, SLCO2B1, CACNA1S, CACNA2D2, ITPR1, SLC10A1, CACNA2D4, KC…	398	299	3001	1.76526	0.000253802	5.07656e-05	0.000833691
GOTERM_BP_FAT	GO:0030001~metal ion transport	58	14.5	7.94757e-07	GRIN3A, KCNJ11, KCNQ5, KCNQ4, KCNQ3, GRIN2B, SLC22A4, SLC22A5, KCNQ2, KCNQ1, TRPM4, SCN2A, GRIN2A, CACNG1, CDK2, PRKCB, RYR3, LCK, RYR1, RYR2, KCNH2, SCN1A, DRD2, CACNB1, CACNB2, CACNB3, FKBP1A, CACNB4, VDR, HCN4, HCN3, HCN1, CACNA2D1, TRPC5, CACNA1I, GRIN1, CACNA2D3, CACNA1S, CACNA2D2, ITPR1, SLC10A1, CACNA2D4, KCNN4, KCNJ4, CDKN1B, ATP2A2, KCNJ8, SLC6A8, ATP2A3, ATP2A1, CACNA1G, CACNA1H, CACNA1…	371	234	2812	1.87868	0.00245437	0.000350994	0.0014359
GOTERM_MF_FAT	GO:0022836~gated channel activity	56	14	1.07085e-06	GLRA1, GLRA3, GLRA2, ANO1, GRIN3B, GRIN3A, KCNJ11, KCNQ5, KCNQ4, KCNQ3, GRIN2B, GRIN2C, GRIN2D, KCNQ2, KCNQ1, TRPM5, SCN2A, GRIN2A, CFTR, CACNG1, GRM7, RYR3, RYR1, RYR2, KCNH2, SCN1A, CACNB1, CACNB2, CACNB3, FKBP1A, CACNB4, HCN4, HCN3, HCN1, CACNA2D1, GLRB, GABRA1, TRPC5, CACNA1I, GRIN1, CACNA2D3, CACNA1S, CACNA2D2, ITPR1, CACNA2D4, KCNN4, KCNJ4, KCNJ8, CACNA1G, CACNA1H, CACNA1E, CACNA1F, CACNA1C…	390	213	2798	1.88622	0.000871293	6.22604e-05	0.00164749
SP_PIR_KEYWORDS	ionic channel	55	13.75	1.18099e-06	GLRA1, GLRA3, GLRA2, ANO1, GRIN3B, GRIN3A, KCNJ11, KCNQ5, KCNQ4, KCNQ3, GRIN2B, GRIN2C, GRIN2D, KCNQ2, KCNQ1, TRPM4, TRPM5, SCN2A, GRIN2A, CFTR, CACNG1, RYR3, RYR1, RYR2, KCNH2, SCN1A, CACNB1, CACNB2, CACNB3, CACNB4, HCN4, HCN3, HCN1, CACNA2D1, GLRB, GABRA1, TRPC5, CACNA1I, GRIN1, CACNA2D3, CACNA2D2, CACNA1S, ITPR1, CACNA2D4, KCNN4, KCNJ4, KCNJ8, CACNA1G, CACNA1H, CACNA1E, CACNA1F, CACNA1C, CACNA…	398	218	3001	1.90234	0.000506517	8.44373e-05	0.00166401
GOTERM_MF_FAT	GO:0046873~metal ion transmembrane transporter activity	52	13	1.30682e-06	GRIN3B, GRIN3A, KCNJ11, KCNQ5, KCNQ4, KCNQ3, GRIN2B, GRIN2C, GRIN2D, KCNQ2, KCNQ1, TRPM4, SCN2A, GRIN2A, CACNG1, GRM7, RYR3, RYR1, RYR2, KCNH2, SCN1A, CACNB1, CACNB2, FKBP1A, CACNB3, CACNB4, HCN4, HCN3, HCN1, CACNA2D1, TRPC5, CACNA1I, GRIN1, CACNA2D3, CACNA2D2, CACNA1S, ITPR1, CACNA2D4, KCNN4, KCNJ4, ATP2A2, KCNJ8, ATP2A3, ATP2A1, CACNA1G, CACNA1H, CACNA1E, CACNA1F, CACNA1C, CACNA1D, CACNA1A, CAC…	390	193	2798	1.93299	0.00106319	7.09144e-05	0.00201053
GOTERM_BP_FAT	GO:0006811~ion transport	80	20	1.65578e-06	SLC36A1, CPT2, GLRA1, GLRA3, ATP5B, ANO1, GLRA2, GRIN3B, GRIN3A, KCNJ11, SLC25A20, KCNQ5, KCNQ4, KCNQ3, GRIN2B, GRIN2C, GRIN2D, SLC22A4, SLC22A3, SLC22A5, KCNQ2, KCNQ1, TRPM4, TRPM5, SCN2A, GRIN2A, CFTR, CACNG1, CDK2, PRKCB, RYR3, LCK, ATP5C1, RYR1, RYR2, KCNH2, SCN1A, DRD2, CACNB1, CACNB2, CACNB3, FKBP1A, CACNB4, VDR, SLCO1A2, HCN4, HCN3, HCN1, CACNA2D1, GLRB, GABRA1, TRPC5, GRIN1, CACNA1I, CACN…	371	370	2812	1.63881	0.00510659	0.000465316	0.0029915
GOTERM_MF_FAT	GO:0005261~cation channel activity	49	12.25	1.75487e-06	GRIN3B, GRIN3A, KCNJ11, KCNQ5, KCNQ4, KCNQ3, GRIN2B, GRIN2C, GRIN2D, KCNQ2, KCNQ1, TRPM4, SCN2A, GRIN2A, CACNG1, GRM7, RYR3, RYR1, RYR2, KCNH2, SCN1A, CACNB1, CACNB2, FKBP1A, CACNB3, CACNB4, HCN4, HCN3, HCN1, CACNA2D1, TRPC5, CACNA1I, GRIN1, CACNA2D3, CACNA2D2, CACNA1S, ITPR1, CACNA2D4, KCNJ4, KCNN4, KCNJ8, CACNA1G, CACNA1H, CACNA1E, CACNA1F, CACNA1C, CACNA1D, CACNA1A, CACNA1B	390	179	2798	1.96393	0.00142744	8.92749e-05	0.00269983
GOTERM_CC_FAT	GO:0034702~ion channel complex	37	9.25	3.64429e-06	SCN1A, GLRA1, GLRA3, GLRA2, ANO1, CACNB1, CACNB2, CACNB3, CACNB4, KCNJ11, KCNQ5, KCNQ4, KCNQ3, KCNQ2, KCNQ1, CACNA2D1, GLRB, GABRA1, CACNA1I, SCN2A, CFTR, CACNG1, CACNA1S, KCNN4, KCNJ4, KCNJ8, ATP2A1, CACNA1G, CACNA1H, RYR2, CACNA1E, CACNA1F, KCNH2, CACNA1C, CACNA1D, CACNA1A, CACNA1B	347	128	2613	2.17672	0.00126741	0.000181157	0.00497985
KEGG_PATHWAY	hsa05412:Arrhythmogenic right ventricular cardiomyopathy (ARVC)	17	4.25	6.75295e-06	CACNA2D1, CACNB1, CACNB2, CACNB3, ITGB3, CACNB4, CACNA2D3, CACNG1, CACNA1S, CACNA2D2, CTNNB1, CACNA2D4, ATP2A2, RYR2, CACNA1F, CACNA1C, CACNA1D	300	33	1938	3.32788	0.00103267	0.000172186	0.00809146
INTERPRO	IPR005821:Ion transport	28	7	1.03853e-05	SCN1A, KCNQ5, KCNQ4, KCNQ3, KCNQ2, HCN4, KCNQ1, HCN3, HCN1, TRPM4, TRPM5, TRPC5, CACNA1I, SCN2A, CACNA1S, ITPR1, RYR3, CACNA1G, RYR1, CACNA1H, RYR2, CACNA1E, CACNA1F, CACNA1C, KCNH2, CACNA1D, CACNA1A, CACNA1B	395	87	2959	2.41094	0.00754233	0.000945917	0.0157456
GOTERM_MF_FAT	GO:0005216~ion channel activity	57	14.25	2.2049e-05	GLRA1, GLRA3, GLRA2, ANO1, GRIN3B, GRIN3A, KCNJ11, KCNQ5, KCNQ4, KCNQ3, GRIN2B, GRIN2C, GRIN2D, KCNQ2, KCNQ1, TRPM4, TRPM5, SCN2A, GRIN2A, CFTR, CACNG1, GRM7, RYR3, RYR1, RYR2, KCNH2, SCN1A, CACNB1, CACNB2, CACNB3, FKBP1A, CACNB4, HCN4, HCN3, HCN1, CACNA2D1, GLRB, GABRA1, TRPC5, CACNA1I, GRIN1, CACNA2D3, CACNA1S, CACNA2D2, ITPR1, CACNA2D4, KCNN4, KCNJ4, KCNJ8, CACNA1G, CACNA1H, CACNA1E, CACNA1F, …	390	239	2798	1.71104	0.0177879	0.000996617	0.033917
KEGG_PATHWAY	hsa05410:Hypertrophic cardiomyopathy (HCM)	19	4.75	3.35145e-05	CACNA2D1, TNF, PRKAB1, CACNB1, CACNB2, CACNB3, ITGB3, CACNB4, CACNA2D3, CACNG1, CACNA1S, CACNA2D2, CACNA2D4, ATP2A2, RYR2, PRKAA1, CACNA1F, CACNA1C, CACNA1D	300	44	1938	2.78955	0.00511468	0.000569594	0.0401516
GOTERM_MF_FAT	GO:0022838~substrate specific channel activity	57	14.25	6.87196e-05	GLRA1, GLRA3, GLRA2, ANO1, GRIN3B, GRIN3A, KCNJ11, KCNQ5, KCNQ4, KCNQ3, GRIN2B, GRIN2C, GRIN2D, KCNQ2, KCNQ1, TRPM4, TRPM5, SCN2A, GRIN2A, CFTR, CACNG1, GRM7, RYR3, RYR1, RYR2, KCNH2, SCN1A, CACNB1, CACNB2, CACNB3, FKBP1A, CACNB4, HCN4, HCN3, HCN1, CACNA2D1, GLRB, GABRA1, TRPC5, CACNA1I, GRIN1, CACNA2D3, CACNA1S, CACNA2D2, ITPR1, CACNA2D4, KCNN4, KCNJ4, KCNJ8, CACNA1G, CACNA1H, CACNA1E, CACNA1F, …	390	248	2798	1.64895	0.0544038	0.00293986	0.105673
KEGG_PATHWAY	hsa05414:Dilated cardiomyopathy	18	4.5	0.000182364	CACNA2D1, TNF, CACNB1, CACNB2, CACNB3, ITGB3, CACNB4, CACNA2D3, CACNG1, CACNA1S, CACNA2D2, CACNA2D4, ADRB1, ATP2A2, RYR2, CACNA1F, CACNA1C, CACNA1D	300	45	1938	2.584	0.0275184	0.00214417	0.2183
GOTERM_BP_FAT	GO:0055085~transmembrane transport	48	12	0.000184529	SCN1A, CPT2, ATP5B, SLC19A1, SLC47A2, KCNQ5, SLC25A20, KCNQ4, APOA1, KCNQ3, FOLR3, FOLR2, SLC22A4, SLC25A29, SLC22A3, SLC22A5, KCNQ2, HCN4, KCNQ1, HCN3, HCN1, TRPM4, TRPM5, TRPC5, SCN2A, CACNA1I, ABCB1, CFTR, CACNA1S, ITPR1, RYR3, ATP2A1, RYR1, ATP5C1, CACNA1G, SLC18A2, CACNA1H, RYR2, CACNA1E, CACNA1F, ABCC2, SLC18A1, ATP5A1, KCNH2, CACNA1C, CACNA1D, CACNA1A, CACNA1B	371	216	2812	1.68434	0.434822	0.0115777	0.332869
SP_PIR_KEYWORDS	calcium	52	13	0.000218636	MMP9, MMP8, ANO1, GRIN3B, GRIN3A, FAH, MMP20, GRIN2B, GRIN2C, GRIN2D, NOS3, NOS2, AMY2A, PRKCA, TRPM4, GRIN2A, CACNG1, PRKCB, RYR3, RYR1, RYR2, PLA2G2E, CACNB1, CACNB2, CACNB3, CACNB4, CALR, DGKA, EPX, CACNA2D1, TRPC5, CACNA1I, GRIN1, CACNA2D3, CACNA2D2, CACNA1S, ITPR1, CACNA2D4, ATP2A2, ATP2A3, ATP2A1, CACNA1G, CACNA1H, MPO, CACNA1E, ALOX5, CACNA1F, CACNA1C, CACNA1D, CACNA1A, CALM1, CACNA1B	398	240	3001	1.63371	0.0895398	0.00849148	0.307619
GOTERM_MF_FAT	GO:0015267~channel activity	57	14.25	0.000269259	GLRA1, GLRA3, GLRA2, ANO1, GRIN3B, GRIN3A, KCNJ11, KCNQ5, KCNQ4, KCNQ3, GRIN2B, GRIN2C, GRIN2D, KCNQ2, KCNQ1, TRPM4, TRPM5, SCN2A, GRIN2A, CFTR, CACNG1, GRM7, RYR3, RYR1, RYR2, KCNH2, SCN1A, CACNB1, CACNB2, CACNB3, FKBP1A, CACNB4, HCN4, HCN3, HCN1, CACNA2D1, GLRB, GABRA1, TRPC5, CACNA1I, GRIN1, CACNA2D3, CACNA1S, CACNA2D2, ITPR1, CACNA2D4, KCNN4, KCNJ4, KCNJ8, CACNA1G, CACNA1H, CACNA1E, CACNA1F, …	390	260	2798	1.57284	0.196844	0.00991445	0.413454
SP_PIR_KEYWORDS	transport	102	25.5	0.000286182	SLC36A1, SLC6A2, SLC6A4, GRIN3B, GRIN3A, SLC25A20, APOA1, GRIN2B, APOE, GRIN2C, GRIN2D, SLC25A29, SCN2A, GRIN2A, RYR3, ATP5C1, RYR1, RYR2, CROT, SCN1A, CACNB1, APOC1, CACNB2, CACNB3, CACNB4, SLC32A1, HCN4, HCN3, HCN1, CACNA2D1, GABRA1, TRPC5, GRIN1, CACNA1I, ABCB1, CRAT, CACNA2D3, SLCO2B1, CACNA2D2, CACNA1S, CACNA2D4, KCNJ4, ATP2A2, ARF1, KCNJ8, ATP2A3, ATP2A1, CACNA1G, CACNA1H, CACNA1E, CACNA1F,…	398	565	3001	1.36124	0.11555	0.0101803	0.402478
GOTERM_MF_FAT	GO:0022803~passive transmembrane transporter activity	57	14.25	0.000299536	GLRA1, GLRA3, GLRA2, ANO1, GRIN3B, GRIN3A, KCNJ11, KCNQ5, KCNQ4, KCNQ3, GRIN2B, GRIN2C, GRIN2D, KCNQ2, KCNQ1, TRPM4, TRPM5, SCN2A, GRIN2A, CFTR, CACNG1, GRM7, RYR3, RYR1, RYR2, KCNH2, SCN1A, CACNB1, CACNB2, CACNB3, FKBP1A, CACNB4, HCN4, HCN3, HCN1, CACNA2D1, GLRB, GABRA1, TRPC5, CACNA1I, GRIN1, CACNA2D3, CACNA1S, CACNA2D2, ITPR1, CACNA2D4, KCNN4, KCNJ4, KCNJ8, CACNA1G, CACNA1H, CACNA1E, CACNA1F, …	390	261	2798	1.56681	0.216402	0.0105466	0.459846
GOTERM_MF_FAT	GO:0005509~calcium ion binding	55	13.75	0.00120307	MMP9, ATP5B, MMP8, ANO1, GRIN3B, GRIN3A, FAH, MMP20, GRIN2B, GRIN2C, GRIN2D, NOS3, NOS2, AMY2A, PRKCA, TRPM4, GRIN2A, CACNG1, PRKCB, GRM7, RYR3, RYR1, RYR2, PLA2G2E, CACNB1, CACNB2, CACNB3, CACNB4, CALR, DGKA, EPX, SRR, CACNA2D1, TRPC5, CACNA1I, GRIN1, CACNA2D3, CACNA2D2, CACNA1S, ITPR1, CACNA2D4, ATP2A2, ATP2A3, ATP2A1, CACNA1G, CACNA1H, MPO, CACNA1E, CACNA1F, ALOX5, CACNA1C, CACNA1D, CACNA1A, C…	390	263	2798	1.50034	0.624646	0.0369866	1.83499
KEGG_PATHWAY	hsa04260:Cardiac muscle contraction	16	4	0.00322225	CACNA2D1, UQCRC1, CACNB1, CACNB2, CACNB3, CACNB4, CACNA2D3, CACNG1, CACNA1S, CACNA2D2, CACNA2D4, ATP2A2, RYR2, CACNA1F, CACNA1C, CACNA1D	300	47	1938	2.19915	0.389697	0.0195582	3.79349
Annotation Cluster 4	Enrichment Score: 5.650597162979593
Category	Term	Count	%	PValue	Genes	List Total	Pop Hits	Pop Total	Fold Enrichment	Bonferroni	Benjamini	FDR
GOTERM_CC_FAT	GO:0034704~calcium channel complex	18	4.5	6.49942e-13	CACNA2D1, CACNA1I, CACNB1, CACNB2, CACNB3, CACNB4, CACNG1, CACNA1S, ATP2A1, CACNA1G, CACNA1H, RYR2, CACNA1E, CACNA1F, CACNA1C, CACNA1D, CACNA1A, CACNA1B	347	20	2613	6.77723	2.26174e-10	2.26174e-10	8.88134e-10
GOTERM_MF_FAT	GO:0005245~voltage-gated calcium channel activity	19	4.75	1.13663e-12	CACNA2D1, CACNA1I, CACNB1, CACNB2, CACNB3, CACNB4, CACNA2D3, CACNG1, CACNA1S, GRM7, CACNA1G, RYR1, CACNA1H, CACNA1E, CACNA1F, CACNA1C, CACNA1D, CACNA1A, CACNA1B	390	22	2798	6.19604	9.2523e-10	4.62615e-10	1.74873e-09
GOTERM_CC_FAT	GO:0005891~voltage-gated calcium channel complex	16	4	2.87643e-11	CACNA2D1, CACNA1I, CACNB1, CACNB2, CACNB3, CACNB4, CACNG1, CACNA1S, CACNA1G, CACNA1H, CACNA1E, CACNA1F, CACNA1C, CACNA1D, CACNA1A, CACNA1B	347	18	2613	6.69356	1.00099e-08	5.00497e-09	3.93067e-08
SP_PIR_KEYWORDS	calcium channel	24	6	7.35298e-09	CACNA2D1, TRPC5, CACNA1I, CACNB1, CACNB2, CACNB3, CACNB4, CACNA2D3, CACNG1, CACNA2D2, CACNA1S, ITPR1, CACNA2D4, RYR3, CACNA1G, RYR1, CACNA1H, RYR2, CACNA1E, CACNA1F, CACNA1C, CACNA1D, CACNA1A, CACNA1B	398	49	3001	3.69316	3.15442e-06	1.05148e-06	1.03604e-05
UP_SEQ_FEATURE	site:Calcium ion selectivity and permeability	10	2.5	9.79194e-08	CACNA1I, CACNA1G, CACNA1H, CACNA1E, CACNA1F, CACNA1C, CACNA1D, CACNA1S, CACNA1A, CACNA1B	396	10	2997	7.56818	9.72292e-05	3.24108e-05	0.000154571
GOTERM_CC_FAT	GO:0034703~cation channel complex	29	7.25	5.16169e-07	SCN1A, CACNB1, CACNB2, CACNB3, CACNB4, KCNQ5, KCNQ4, KCNQ3, KCNQ2, KCNQ1, CACNA2D1, CACNA1I, SCN2A, CACNG1, CACNA1S, KCNN4, KCNJ4, KCNJ8, ATP2A1, CACNA1G, CACNA1H, RYR2, CACNA1E, CACNA1F, CACNA1C, KCNH2, CACNA1D, CACNA1A, CACNA1B	347	81	2613	2.69602	0.000179611	5.98738e-05	0.000705349
INTERPRO	IPR002077:Voltage-dependent calcium channel, alpha-1 subunit	9	2.25	7.38625e-07	CACNA1I, CACNA1G, CACNA1E, CACNA1F, CACNA1C, CACNA1D, CACNA1S, CACNA1A, CACNA1B	395	9	2959	7.49114	0.000538313	8.9739e-05	0.00111994
UP_SEQ_FEATURE	repeat:I	14	3.5	9.84938e-07	SCN1A, CACNA1I, SCN2A, ITGB2, ITGB3, CACNA1S, CACNA1G, CACNA1H, CACNA1E, CACNA1F, CACNA1C, CACNA1D, CACNA1A, CACNA1B	396	23	2997	4.60672	0.000977565	0.000244481	0.00155477
UP_SEQ_FEATURE	repeat:III	14	3.5	9.84938e-07	SCN1A, CACNA1I, SCN2A, ITGB2, ITGB3, CACNA1S, CACNA1G, CACNA1H, CACNA1E, CACNA1F, CACNA1C, CACNA1D, CACNA1A, CACNA1B	396	23	2997	4.60672	0.000977565	0.000244481	0.00155477
UP_SEQ_FEATURE	repeat:II	14	3.5	9.84938e-07	SCN1A, CACNA1I, SCN2A, ITGB2, ITGB3, CACNA1S, CACNA1G, CACNA1H, CACNA1E, CACNA1F, CACNA1C, CACNA1D, CACNA1A, CACNA1B	396	23	2997	4.60672	0.000977565	0.000244481	0.00155477
UP_SEQ_FEATURE	repeat:IV	14	3.5	9.84938e-07	SCN1A, CACNA1I, SCN2A, ITGB2, ITGB3, CACNA1S, CACNA1G, CACNA1H, CACNA1E, CACNA1F, CACNA1C, CACNA1D, CACNA1A, CACNA1B	396	23	2997	4.60672	0.000977565	0.000244481	0.00155477
UP_SEQ_FEATURE	region of interest:Binding to the beta subunit	7	1.75	3.1538e-05	CACNA1E, CACNA1F, CACNA1C, CACNA1D, CACNA1S, CACNA1A, CACNA1B	396	7	2997	7.56818	0.0308324	0.00624397	0.0497729
INTERPRO	IPR014873:Voltage-dependent calcium channel, alpha-1 subunit, IQ domain	7	1.75	3.34893e-05	CACNA1E, CACNA1F, CACNA1C, CACNA1D, CACNA1S, CACNA1A, CACNA1B	395	7	2959	7.49114	0.0241185	0.002217	0.0507662
PIR_SUPERFAMILY	PIRSF005657:voltage-gated calcium channel	7	1.75	4.88472e-05	CACNA1E, CACNA1F, CACNA1C, CACNA1D, CACNA1S, CACNA1A, CACNA1B	310	7	2173	7.00968	0.0117034	0.00391646	0.0630726
UP_SEQ_FEATURE	region of interest:Dihydropyridine binding	4	1	0.00820413	CACNA1F, CACNA1C, CACNA1D, CACNA1S	396	4	2997	7.56818	0.99972	0.381955	12.1941
UP_SEQ_FEATURE	region of interest:Phenylalkylamine binding	4	1	0.00820413	CACNA1F, CACNA1C, CACNA1D, CACNA1S	396	4	2997	7.56818	0.99972	0.381955	12.1941
INTERPRO	IPR005446:Voltage-dependent calcium channel, L-type, alpha-1 subunit	4	1	0.00845019	CACNA1F, CACNA1C, CACNA1D, CACNA1S	395	4	2959	7.49114	0.997943	0.255162	12.0737
UP_SEQ_FEATURE	compositionally biased region:Poly-Glu	11	2.75	0.101863	HDAC5, KCNJ4, EP300, CACNA1I, CACNA1E, CACNA1F, CACNA1C, CACNA1D, SIRT1, CACNA1A, DDIT3	396	49	2997	1.69898	1	0.944048	81.6564
UP_SEQ_FEATURE	compositionally biased region:Poly-Leu	5	1.25	0.265213	AR, CACNA1F, CACNA1C, CACNA1D, CACNA1S	396	20	2997	1.89205	1	0.998297	99.2286
Annotation Cluster 5	Enrichment Score: 5.005743937920119
Category	Term	Count	%	PValue	Genes	List Total	Pop Hits	Pop Total	Fold Enrichment	Bonferroni	Benjamini	FDR
GOTERM_MF_FAT	GO:0016209~antioxidant activity	18	4.5	7.99889e-08	PTGS2, PTGS1, MGST3, GPX2, GPX1, GSR, GPX6, GPX5, APOE, GPX4, EPX, GSTK1, GPX3, MPO, GSTZ1, GPX8, TXNRD1, GPX7	390	31	2798	4.16576	6.51088e-05	6.51107e-06	0.000123063
GOTERM_MF_FAT	GO:0016684~oxidoreductase activity, acting on peroxide as acceptor	15	3.75	8.98276e-08	PTGS2, PTGS1, GPX2, MGST3, GPX1, GPX6, GPX5, GPX4, EPX, GSTK1, GPX3, MPO, GSTZ1, GPX8, GPX7	390	22	2798	4.89161	7.3117e-05	6.64722e-06	0.0001382
GOTERM_MF_FAT	GO:0004601~peroxidase activity	15	3.75	8.98276e-08	PTGS2, PTGS1, GPX2, MGST3, GPX1, GPX6, GPX5, GPX4, EPX, GSTK1, GPX3, MPO, GSTZ1, GPX8, GPX7	390	22	2798	4.89161	7.3117e-05	6.64722e-06	0.0001382
GOTERM_MF_FAT	GO:0004602~glutathione peroxidase activity	10	2.5	7.58268e-07	GPX2, GPX1, GPX6, GPX5, GSTK1, GPX4, GPX3, GSTZ1, GPX8, GPX7	390	11	2798	6.52214	0.00061704	4.74781e-05	0.00116659
SP_PIR_KEYWORDS	peroxidase	12	3	2.53929e-06	GPX2, GPX1, PTGS2, GPX6, GPX5, EPX, GPX4, PTGS1, GPX3, MPO, GPX8, GPX7	398	18	3001	5.0268	0.00108877	0.00015561	0.00357782
INTERPRO	IPR000889:Glutathione peroxidase	8	2	5.01698e-06	GPX2, GPX1, GPX6, GPX5, GPX4, GPX3, GPX8, GPX7	395	8	2959	7.49114	0.00365071	0.000522348	0.00760675
PIR_SUPERFAMILY	PIRSF000303:Glutathion_perox	8	2	7.78669e-06	GPX2, GPX1, GPX6, GPX5, GPX4, GPX3, GPX8, GPX7	310	8	2173	7.00968	0.00187484	0.00093786	0.0100568
PIR_SUPERFAMILY	PIRSF000303:glutathione peroxidase	8	2	7.78669e-06	GPX2, GPX1, GPX6, GPX5, GPX4, GPX3, GPX8, GPX7	310	8	2173	7.00968	0.00187484	0.00093786	0.0100568
KEGG_PATHWAY	hsa00590:Arachidonic acid metabolism	18	4.5	2.05895e-05	TBXAS1, CYP2C19, PTGS2, CYP2C9, CYP2C8, PTGS1, GGT1, LTC4S, GPX2, GPX1, GPX6, GPX5, GPX4, GPX3, GPX7, ALOX5, PLA2G2E, HPGDS	300	39	1938	2.98154	0.00314527	0.000393701	0.0246687
SP_PIR_KEYWORDS	selenocysteine	7	1.75	0.000678704	GPX2, GPX1, GPX6, GPX4, GPX3, TXNRD1, GNRHR2	398	10	3001	5.27814	0.252681	0.0221557	0.952063
GOTERM_BP_FAT	GO:0006979~response to oxidative stress	26	6.5	0.000693058	PRKCA, EGFR, MAP2K1, PTGS2, GATM, PTGS1, TLR4, DDIT3, GLRX2, GSS, GPX2, GPX1, G6PD, EP300, GPX6, PTK2B, GPX5, APOE, EPX, GPX4, PPP2CB, GPX3, MPO, GPX8, GPX7, HDAC6	371	99	2812	1.99058	0.882777	0.0339846	1.24479
SP_PIR_KEYWORDS	selenium	7	1.75	0.00132769	GPX2, GPX1, GPX6, GPX4, GPX3, TXNRD1, GNRHR2	398	11	3001	4.79831	0.434451	0.0349954	1.85456
GOTERM_MF_FAT	GO:0008430~selenium binding	7	1.75	0.00173221	GPX2, GPX1, GPX6, GPX4, GPX3, TXNRD1, GNRHR2	390	11	2798	4.5655	0.756161	0.0459522	2.63207
Annotation Cluster 6	Enrichment Score: 4.3652142023310985
Category	Term	Count	%	PValue	Genes	List Total	Pop Hits	Pop Total	Fold Enrichment	Bonferroni	Benjamini	FDR
GOTERM_BP_FAT	GO:0007268~synaptic transmission	45	11.25	5.01259e-06	DRD1, GLRA1, SLC6A2, ADORA2A, DRD2, OPRK1, GLRA3, SLC6A4, CACNB2, CACNB4, COMT, ADORA1, CTNNB1, KCNQ5, HRH1, HTR1B, KCNQ3, GRIN2B, APOE, GRIN2C, GRIN2D, SLC22A3, KCNQ2, HTR1D, HTR1F, HTR1E, PRKCA, GLRB, NOS1, GRIN1, PI4KA, GRIN2A, CHRM1, HTR7, GRM7, SLC6A5, HTR6, MTNR1B, ABAT, CACNA1E, CACNA1C, HTR2C, CACNA1A, CACNA1B, HTR2A	371	173	2812	1.97155	0.0153795	0.00110646	0.009056
GOTERM_BP_FAT	GO:0019226~transmission of nerve impulse	48	12	1.14302e-05	DRD1, PPARD, SCN1A, GLRA1, SLC6A2, ADORA2A, DRD2, OPRK1, GLRA3, SLC6A4, CACNB2, CACNB4, COMT, ADORA1, CTNNB1, KCNQ5, HRH1, HTR1B, KCNQ3, GRIN2B, APOE, GRIN2C, GRIN2D, SLC22A3, KCNQ2, HTR1D, HTR1F, HTR1E, PRKCA, GLRB, NOS1, NF1, GRIN1, PI4KA, GRIN2A, CHRM1, HTR7, GRM7, SLC6A5, HTR6, MTNR1B, ABAT, CACNA1E, CACNA1C, HTR2C, CACNA1A, CACNA1B, HTR2A	371	195	2812	1.86573	0.0347252	0.0018584	0.0206493
GOTERM_BP_FAT	GO:0050877~neurological system process	70	17.5	5.50795e-05	OPRM1, PPARD, GLRA1, PTGS2, SLC6A2, HMGCR, GLRA3, SLC6A4, RORB, GRIN3A, KCNJ11, PTEN, ADORA1, CTNNB1, KCNQ5, GPX1, BDNF, KCNQ4, CASP3, HTR1B, KCNQ3, GRIN2B, GRIN2C, APOE, GRIN2D, SLC22A3, IL1B, KCNQ2, HTR1D, KCNQ1, HTR1F, HTR1E, PRKCA, GRIN2A, PI4KA, ESR2, CHRM1, HTR7, GRM7, HTR6, GAA, ABAT, DRD1, SCN1A, ADORA2A, DRD2, OPRK1, CACNB2, CACNB4, COMT, HRH1, KRAS, PDE1C, GLRB, NOS1, NF1, GRIN1, CACNA2…	371	340	2812	1.56049	0.156597	0.00547882	0.099467
GOTERM_BP_FAT	GO:0007267~cell-cell signaling	56	14	0.00109657	GLRA1, SLC6A2, GLRA3, SLC6A4, ADORA1, CTNNB1, PGR, KCNQ5, BDNF, HTR1B, KCNQ3, GRIN2B, APOE, GRIN2C, GRIN2D, SLC22A3, IL1B, KCNQ2, HTR1D, HTR1F, HTR1E, SYK, PRKCA, AR, GRIN2A, PI4KA, ESR2, CHRM1, HTR7, GRM7, HTR6, ABAT, DRD1, ADORA2A, DRD2, OPRK1, CACNB2, ITGB2, CACNB4, COMT, HRH1, GLRB, NOS1, GRIN1, SLC6A5, ADRA1B, MTNR1B, ADRA1A, CACNA1E, CACNA1C, HTR2C, ADRA1D, CACNA1A, CACNA1B, HTR2A, MGST2	371	283	2812	1.49983	0.966374	0.0448091	1.96278
Annotation Cluster 7	Enrichment Score: 4.356685374354028
Category	Term	Count	%	PValue	Genes	List Total	Pop Hits	Pop Total	Fold Enrichment	Bonferroni	Benjamini	FDR
GOTERM_BP_FAT	GO:0006575~cellular amino acid derivative metabolic process	36	9	7.86858e-08	DRD1, DRD2, GGT1, COMT, CKB, GLRX2, GSS, GSR, GPX1, APOA1, CKMT2, SULT1A1, GSTK1, GPX4, GPX3, SLC22A4, GLO1, SMOX, GNMT, AMD1, GSTA1, ODC1, GATM, CYP1A1, ASMT, GRIN2A, GSTT1, CPS1, HAGH, CKMT1A, G6PD, CKM, ABAT, GAMT, SMS, MGST1	371	107	2812	2.55012	0.000243267	6.08223e-05	0.000142164
GOTERM_BP_FAT	GO:0006749~glutathione metabolic process	14	3.5	9.56987e-07	GSTA1, GSTT1, GGT1, GLRX2, GSS, HAGH, GPX1, GSR, G6PD, GPX4, GSTK1, GPX3, GLO1, MGST1	371	23	2812	4.61362	0.00295463	0.000328724	0.001729
GOTERM_BP_FAT	GO:0006518~peptide metabolic process	15	3.75	1.83089e-05	GSTA1, IDE, GSTT1, GGT1, GLRX2, GSS, HAGH, GPX1, GSR, G6PD, GSTK1, GPX4, GPX3, GLO1, MGST1	371	32	2812	3.5529	0.055039	0.00245835	0.033074
GOTERM_BP_FAT	GO:0006790~sulfur metabolic process	19	4.75	0.000127964	GSTA1, GSTT1, GGT1, GLRX2, HAGH, GSS, GPX1, GSR, G6PD, GSTK1, GPX4, GPX3, MTR, GLO1, GNMT, PAPSS1, SMS, MGST1, CACNA1A	371	55	2812	2.61838	0.326785	0.00937696	0.230944
GOTERM_BP_FAT	GO:0051186~cofactor metabolic process	25	6.25	0.00629715	HMGCR, GGT1, PIPOX, GLRX2, GSS, UGT1A7, GPX1, GSR, UGT1A6, ALAS1, UGT1A9, UGT1A8, ALAS2, UGT1A3, UGT1A5, GPX4, GSTK1, UGT1A4, GPX3, GLO1, GSTA1, SHMT1, CYP1A1, GSTT1, UGT1A1, HAGH, UGT1A10, GLYAT, G6PD, BAAT, GCK, MTR, MGST1	371	109	2812	1.73842	1	0.131094	10.786
GOTERM_BP_FAT	GO:0006732~coenzyme metabolic process	21	5.25	0.00651916	GSTA1, SHMT1, HMGCR, GSTT1, GGT1, PIPOX, GLRX2, HAGH, GSS, GPX1, GSR, GLYAT, BAAT, G6PD, GCK, GSTK1, GPX4, GPX3, MTR, GLO1, MGST1	371	86	2812	1.85081	1	0.133616	11.1454
Annotation Cluster 8	Enrichment Score: 4.074376500572882
Category	Term	Count	%	PValue	Genes	List Total	Pop Hits	Pop Total	Fold Enrichment	Bonferroni	Benjamini	FDR
GOTERM_BP_FAT	GO:0010959~regulation of metal ion transport	19	4.75	2.19154e-05	DRD1, CACNA2D1, CASR, NOS1, PTGS2, ADORA2A, DRD2, FKBP1A, GRIN3B, CACNB4, ADORA1, AKT1, ADRB2, GCK, RYR2, NOS3, CALM1, AKT2, HTR2A	371	49	2812	2.939	0.0655183	0.00281949	0.0395879
GOTERM_BP_FAT	GO:0043269~regulation of ion transport	21	5.25	2.26655e-05	DRD1, CACNA2D1, CASR, TNF, NOS1, PTGS2, ADORA2A, DRD2, FKBP1A, GRIN3B, CACNB4, ADORA1, AKT1, ADRB2, GCK, P2RY1, RYR2, NOS3, CALM1, AKT2, HTR2A	371	58	2812	2.74431	0.067683	0.00279937	0.0409425
GOTERM_BP_FAT	GO:0051924~regulation of calcium ion transport	14	3.5	0.00120436	ADRB2, DRD1, CASR, CACNA2D1, NOS1, PTGS2, ADORA2A, DRD2, RYR2, NOS3, FKBP1A, GRIN3B, CACNB4, CALM1	371	40	2812	2.65283	0.975914	0.047239	2.15373
Annotation Cluster 9	Enrichment Score: 3.8181592234015014
Category	Term	Count	%	PValue	Genes	List Total	Pop Hits	Pop Total	Fold Enrichment	Bonferroni	Benjamini	FDR
GOTERM_BP_FAT	GO:0010243~response to organic nitrogen	18	4.5	2.43416e-05	DRD1, CCL2, PTGS2, ADORA2A, DRD2, GRIN1, PTGS1, GRIN2A, CPS1, DDIT3, CDKN1A, PTK2B, TRDMT1, ADRA1B, SLC18A2, NOS3, MTOR, MGST1	371	45	2812	3.03181	0.0725024	0.00289062	0.0439695
GOTERM_BP_FAT	GO:0014075~response to amine stimulus	13	3.25	0.000210029	DRD1, CCL2, ADORA2A, DRD2, TRDMT1, GRIN1, ADRA1B, GRIN2A, SLC18A2, NOS3, MTOR, CPS1, DDIT3	371	30	2812	3.28446	0.477681	0.0126541	0.378786
GOTERM_BP_FAT	GO:0001975~response to amphetamine	9	2.25	0.000686903	DRD1, ADORA2A, DRD2, TRDMT1, GRIN1, ADRA1B, GRIN2A, SLC18A2, DDIT3	371	17	2812	4.01268	0.880523	0.0342305	1.2338
Annotation Cluster 10	Enrichment Score: 3.807068130475973
Category	Term	Count	%	PValue	Genes	List Total	Pop Hits	Pop Total	Fold Enrichment	Bonferroni	Benjamini	FDR
GOTERM_MF_FAT	GO:0008227~amine receptor activity	22	5.5	3.44053e-09	DRD1, DRD2, HRH1, HTR1B, ADRB2, ADRB1, CHRM4, CHRM2, CHRM1, HTR7, HTR6, ADRA1B, ADRA2A, ADRA1A, HTR2B, HTR1D, HTR2C, HTR5A, ADRA1D, HTR1F, HTR1E, HTR2A	390	39	2798	4.04707	2.80059e-06	5.60118e-07	5.29326e-06
INTERPRO	IPR002231:5-Hydroxytryptamine receptor	8	2	1.99912e-05	HTR1B, HTR1D, HTR2B, HTR2C, HTR1F, HTR5A, HTR1E, HTR2A	395	9	2959	6.65879	0.0144681	0.00145631	0.0303075
GOTERM_MF_FAT	GO:0004993~serotonin receptor activity	9	2.25	8.85404e-05	HTR1B, HTR7, HTR1D, HTR2B, HTR2C, HTR1F, HTR5A, HTR1E, HTR2A	390	13	2798	4.96686	0.0695389	0.00359727	0.136133
GOTERM_MF_FAT	GO:0051378~serotonin binding	7	1.75	0.000403508	HTR1B, HTR1D, HTR2B, HTR2C, HTR1F, HTR1E, HTR2A	390	9	2798	5.58006	0.280013	0.0135951	0.618999
SP_PIR_KEYWORDS	neurotransmitter receptor	18	4.5	0.000729448	DRD1, GABRA1, DRD2, HTR1B, CHRM4, GRIN2B, CHRM2, HTR7, CHRM1, HTR6, ADRA1A, HTR2B, HTR1D, HTR2C, ADRA1D, HTR1F, HTR1E, HTR2A	398	57	3001	2.38112	0.268785	0.0221124	1.0229
PIR_SUPERFAMILY	PIRSF005474:5-hydroxytryptamine receptor 1	4	1	0.0228225	HTR1B, HTR1D, HTR1F, HTR1E	310	5	2173	5.60774	0.996166	0.548351	25.784
PIR_SUPERFAMILY	PIRSF038549:5-hydroxytryptamine receptor 2	3	0.75	0.0547909	HTR2B, HTR2C, HTR2A	310	3	2173	7.00968	0.999999	0.742829	51.7032
Annotation Cluster 11	Enrichment Score: 3.529127770399114
Category	Term	Count	%	PValue	Genes	List Total	Pop Hits	Pop Total	Fold Enrichment	Bonferroni	Benjamini	FDR
GOTERM_BP_FAT	GO:0050905~neuromuscular process	14	3.5	5.97156e-06	GLRB, DRD1, SCN1A, GLRA1, ADORA2A, DRD2, GRIN1, GRIN2A, GRIN3A, GRIN2B, GRIN2C, GRIN2D, GAA, CACNA1A	371	26	2812	4.08128	0.0182947	0.00115334	0.0107885
GOTERM_BP_FAT	GO:0007628~adult walking behavior	8	2	5.44064e-05	SCN1A, DRD1, GLRB, GLRA1, DRD2, CACNB4, CACNA1C, CACNA1A	371	10	2812	6.06361	0.15484	0.00559195	0.0982521
GOTERM_BP_FAT	GO:0008344~adult locomotory behavior	11	2.75	7.49729e-05	SCN1A, DRD1, GLRB, GLRA1, DRD2, GRIN2D, GRIN1, CACNB4, CACNA1C, CACNA1A, OPRD1	371	20	2812	4.16873	0.206915	0.00624595	0.135369
GOTERM_BP_FAT	GO:0030534~adult behavior	15	3.75	0.000768073	SCN1A, DRD1, GLRB, GLRA1, DRD2, GRM7, GRIN2D, GRIN1, ADRA1B, ABAT, CACNB4, CACNA1C, HTR2C, CACNA1A, OPRD1	371	43	2812	2.64402	0.907059	0.0348383	1.37864
GOTERM_BP_FAT	GO:0007626~locomotory behavior	27	6.75	0.00397079	OPRM1, SCN1A, DRD1, CCL2, GLRA1, ADORA2A, DRD2, FPR1, ITGB2, CACNB4, GRIN2D, IL1B, HPGDS, SYK, PRKCA, IL4, GLRB, MAP2K1, GRIN1, MAPK14, SLC18A2, GAA, ADRA1B, ABAT, CACNA1C, CACNA1A, OPRD1	371	117	2812	1.74912	0.999995	0.0974379	6.93615
GOTERM_BP_FAT	GO:0007270~nerve-nerve synaptic transmission	9	2.25	0.00900142	DRD1, GLRB, GLRA1, ADORA2A, DRD2, GRIN2D, GRIN1, CACNB4, CACNA1A	371	24	2812	2.84232	1	0.16218	15.0721
Annotation Cluster 12	Enrichment Score: 3.4972846464145984
Category	Term	Count	%	PValue	Genes	List Total	Pop Hits	Pop Total	Fold Enrichment	Bonferroni	Benjamini	FDR
GOTERM_BP_FAT	GO:0010033~response to organic substance	82	20.5	2.30169e-07	HSP90AB1, PPARA, A2M, UQCRC1, PTGS2, BCAR1, PTGS1, PPARG, TLR4, GRIN3A, AGXT, KCNJ11, PTEN, CTNNB1, AKT1, PDPK1, HTR1B, CASP3, GSTM3, GRIN2B, APOE, GPX4, IL1B, NOS3, CASP1, AKT2, PRKCA, EGFR, AR, HSP90AA1, CYP1A1, GATM, ESR1, GRIN2A, CFTR, ESR2, UGT1A1, DDIT3, UGT1A10, PRKCQ, EP300, CA9, RYR1, RYR2, ABAT, GNB3, DRD1, CCL2, TNF, ADORA2A, DRD2, PRKDC, FKBP1A, ADH7, COMT, GLRX2, UGT1A7, UGT1A6, UGT1…	371	366	2812	1.69814	0.000711431	0.000118607	0.000415853
GOTERM_BP_FAT	GO:0009719~response to endogenous stimulus	55	13.75	1.70481e-06	PPARA, A2M, PTGS2, BCAR1, PPARG, PTGS1, AGXT, PTEN, CTNNB1, AKT1, PDPK1, GSTM3, HTR1B, GPX4, IL1B, NOS3, AKT2, PRKCA, AR, GATM, ESR1, GRIN2A, CFTR, ESR2, UGT1A1, DDIT3, UGT1A10, PRKCQ, EP300, CA9, GNB3, DRD1, TNF, CCL2, ADORA2A, DRD2, PRKDC, UGT1A7, UGT1A6, UGT1A9, UGT1A8, KRAS, UGT1A3, PTK2B, TRDMT1, UGT1A5, UGT1A4, KAT2B, MAP2K1, SI, TGFBR2, GRIN1, CPS1, PCK1, HDAC5, CDKN1A, ADRA1B, SLC18A2, MT…	371	222	2812	1.87781	0.00525741	0.000439177	0.00308009
GOTERM_BP_FAT	GO:0009725~response to hormone stimulus	45	11.25	0.000141326	PPARA, A2M, PTGS2, BCAR1, PPARG, PTGS1, AGXT, PTEN, CTNNB1, AKT1, HTR1B, PDPK1, GSTM3, GPX4, IL1B, NOS3, AKT2, PRKCA, AR, GATM, ESR1, CFTR, ESR2, UGT1A1, PRKCQ, UGT1A10, EP300, CA9, GNB3, DRD1, TNF, CCL2, PRKDC, UGT1A7, UGT1A6, UGT1A9, KRAS, UGT1A8, UGT1A3, PTK2B, UGT1A5, UGT1A4, KAT2B, MAP2K1, TGFBR2, SI, CPS1, PCK1, HDAC5, CDKN1A, MTOR, PARP1, HDAC9	371	196	2812	1.74019	0.354035	0.009255	0.25503
GOTERM_BP_FAT	GO:0043434~response to peptide hormone stimulus	22	5.5	0.00128645	PRKCA, PPARA, AR, DRD1, KAT2B, GATM, BCAR1, PPARG, SI, PRKDC, CFTR, CPS1, PCK1, HDAC5, AKT1, PRKCQ, PDPK1, NOS3, MTOR, PARP1, HDAC9, AKT2	371	81	2812	2.05863	0.981319	0.0491348	2.29892
GOTERM_BP_FAT	GO:0032868~response to insulin stimulus	17	4.25	0.00131058	PPARA, AR, DRD1, KAT2B, BCAR1, SI, PPARG, PRKDC, PCK1, AKT1, HDAC5, PRKCQ, PDPK1, MTOR, PARP1, HDAC9, AKT2	371	55	2812	2.34276	0.982664	0.0494238	2.34156
GOTERM_BP_FAT	GO:0032869~cellular response to insulin stimulus	11	2.75	0.0178248	HDAC5, AKT1, PDPK1, DRD1, KAT2B, BCAR1, PPARG, PRKDC, HDAC9, PARP1, AKT2	371	37	2812	2.25337	1	0.257244	27.7438
GOTERM_BP_FAT	GO:0032870~cellular response to hormone stimulus	12	3	0.198236	HDAC5, AKT1, PDPK1, DRD1, KAT2B, BCAR1, PPARG, PRKDC, GNB3, HDAC9, PARP1, AKT2	371	63	2812	1.44372	1	0.869874	98.1534
Annotation Cluster 13	Enrichment Score: 3.253314191922329
Category	Term	Count	%	PValue	Genes	List Total	Pop Hits	Pop Total	Fold Enrichment	Bonferroni	Benjamini	FDR
GOTERM_BP_FAT	GO:0046320~regulation of fatty acid oxidation	10	2.5	1.17541e-05	AKT1, SLC25A20, PPARA, CPT2, PPARG, PRKAB1, PRKAA1, MTOR, ACACB, AKT2	371	14	2812	5.41394	0.0356915	0.00181555	0.0212344
GOTERM_BP_FAT	GO:0010565~regulation of cellular ketone metabolic process	13	3.25	0.000427791	AKT1, SLC25A20, PPARA, CPT2, GCK, PPARG, PRKAB1, APOC1, PRKAA1, MTOR, ACACB, COMT, AKT2	371	32	2812	3.07918	0.733668	0.0225524	0.770087
GOTERM_BP_FAT	GO:0050994~regulation of lipid catabolic process	8	2	0.000966167	AKT1, PPARA, TNF, APOC1, IL1B, MTOR, ADORA1, AKT2	371	14	2812	4.33115	0.949654	0.0412225	1.73128
GOTERM_BP_FAT	GO:0019217~regulation of fatty acid metabolic process	11	2.75	0.00145113	AKT1, SLC25A20, PPARA, CPT2, PPARG, PRKAB1, APOC1, PRKAA1, MTOR, ACACB, AKT2	371	27	2812	3.08795	0.988781	0.0532857	2.58958
GOTERM_BP_FAT	GO:0019216~regulation of lipid metabolic process	17	4.25	0.00198564	PPARA, TNF, CPT2, PPARG, PRKAB1, APOC1, ACACB, ADORA1, SEC14L2, AKT1, SLC25A20, APOA1, APOE, IL1B, PRKAA1, MTOR, AKT2	371	57	2812	2.26056	0.997857	0.0639468	3.52738
KEGG_PATHWAY	hsa04920:Adipocytokine signaling pathway	15	3.75	0.00215791	PPARA, TNF, PRKAB1, ACACB, MAPK10, CPT1A, PCK1, AKT1, PRKCQ, MAPK9, PRKAA1, MAPK8, MTOR, AKT3, AKT2	300	41	1938	2.36341	0.281448	0.0149112	2.55531
Annotation Cluster 14	Enrichment Score: 2.964578414090386
Category	Term	Count	%	PValue	Genes	List Total	Pop Hits	Pop Total	Fold Enrichment	Bonferroni	Benjamini	FDR
GOTERM_BP_FAT	GO:0010035~response to inorganic substance	32	8	0.000140139	XDH, CASR, A2M, PTGS2, PTEN, GLRX2, CTNNB1, GSS, GPX1, APOE, PTK2B, EPX, GPX4, PPP2CB, GPX3, NOS3, EGFR, PRKCA, GATM, CYP1A1, DDIT3, CDKN1A, EP300, AS3MT, CACNA1G, MPO, ABAT, MAPK9, RYR2, MAPK8, CALM1, HDAC6	371	122	2812	1.98807	0.351659	0.00937618	0.25289
GOTERM_BP_FAT	GO:0006979~response to oxidative stress	26	6.5	0.000693058	PRKCA, EGFR, MAP2K1, PTGS2, GATM, PTGS1, TLR4, DDIT3, GLRX2, GSS, GPX2, GPX1, G6PD, EP300, GPX6, PTK2B, GPX5, APOE, EPX, GPX4, PPP2CB, GPX3, MPO, GPX8, GPX7, HDAC6	371	99	2812	1.99058	0.882777	0.0339846	1.24479
GOTERM_BP_FAT	GO:0000302~response to reactive oxygen species	13	3.25	0.0131503	PRKCA, GPX1, EP300, APOE, PTK2B, EPX, GPX4, GPX3, PPP2CB, MPO, DDIT3, HDAC6, GLRX2	371	46	2812	2.14204	1	0.213976	21.2717
Annotation Cluster 15	Enrichment Score: 2.838028175520739
Category	Term	Count	%	PValue	Genes	List Total	Pop Hits	Pop Total	Fold Enrichment	Bonferroni	Benjamini	FDR
GOTERM_BP_FAT	GO:0044057~regulation of system process	52	13	1.76651e-08	ADORA3, PTGS2, GLRA1, PTGS1, ADORA1, KCNQ4, HTR1B, BDNF, APOA1, GRIN2B, APOE, GRIN2C, GRIN2D, IL1B, NOS3, SLC22A5, NOS2, KCNQ1, EGFR, PRKCA, GRIN2A, PRKCQ, ADRB2, ADRB1, CHRM2, GAA, RYR2, KCNH2, DRD1, TNF, CCL2, ADORA2B, ADORA2A, DRD2, KRAS, HCN4, NOS1, MAP2K1, GRIN1, CPS1, HDAC4, ATP2A2, ATP2A1, ADRA1B, CACNA1G, CACNA1H, ALOX5, CACNA1C, HTR2C, ADRA1D, CACNA1A, HTR2A	371	180	2812	2.18964	5.46189e-05	1.82066e-05	3.1916e-05
GOTERM_BP_FAT	GO:0031644~regulation of neurological system process	23	5.75	0.00166436	EGFR, DRD1, TNF, CCL2, GLRA1, PTGS2, ADORA2A, DRD2, GRIN1, GRIN2A, ADORA1, KCNQ4, BDNF, HTR1B, ADRB2, KRAS, GRIN2B, APOE, GRIN2C, GRIN2D, HTR2C, CACNA1A, HTR2A	371	88	2812	1.98101	0.994203	0.0574827	2.96472
GOTERM_BP_FAT	GO:0048167~regulation of synaptic plasticity	12	3	0.0022741	DRD1, BDNF, KRAS, PTGS2, GRIN2B, ADORA2A, DRD2, APOE, GRIN2C, GRIN1, GRIN2A, ADORA1	371	33	2812	2.75619	0.999123	0.0686372	4.02992
GOTERM_BP_FAT	GO:0050804~regulation of synaptic transmission	20	5	0.0039868	EGFR, DRD1, TNF, CCL2, PTGS2, ADORA2A, DRD2, GRIN1, GRIN2A, ADORA1, KCNQ4, BDNF, HTR1B, KRAS, GRIN2B, APOE, GRIN2C, HTR2C, CACNA1A, HTR2A	371	77	2812	1.96871	0.999996	0.0970437	6.96316
GOTERM_BP_FAT	GO:0051969~regulation of transmission of nerve impulse	21	5.25	0.00492057	EGFR, DRD1, TNF, CCL2, GLRA1, PTGS2, ADORA2A, DRD2, GRIN1, GRIN2A, ADORA1, KCNQ4, BDNF, HTR1B, KRAS, GRIN2B, APOE, GRIN2C, HTR2C, CACNA1A, HTR2A	371	84	2812	1.89488	1	0.113163	8.52649
GOTERM_BP_FAT	GO:0051966~regulation of synaptic transmission, glutamatergic	8	2	0.00558573	EGFR, HTR1B, DRD1, PTGS2, ADORA2A, DRD2, ADORA1, HTR2A	371	18	2812	3.36867	1	0.122099	9.62496
GOTERM_BP_FAT	GO:0051952~regulation of amine transport	9	2.25	0.0190528	HTR1B, DRD1, TNF, ADORA2A, DRD2, PTGS1, HTR2C, CACNA1A, HTR2A	371	27	2812	2.5265	1	0.266399	29.3586
GOTERM_BP_FAT	GO:0007631~feeding behavior	10	2.5	0.141555	HTR1B, DRD1, BDNF, GRIN2B, ADORA2A, DRD2, GRM7, GRIN1, HTR2C, CPT1A	371	46	2812	1.64772	1	0.778602	93.6559
Annotation Cluster 16	Enrichment Score: 2.8028223162275103
Category	Term	Count	%	PValue	Genes	List Total	Pop Hits	Pop Total	Fold Enrichment	Bonferroni	Benjamini	FDR
GOTERM_BP_FAT	GO:0001964~startle response	10	2.5	4.74568e-06	DRD1, GLRB, GLRA1, GRIN2B, ADORA2A, DRD2, GRIN2D, GRIN1, GRIN2A, GRIN3A	371	13	2812	5.8304	0.0145666	0.00112811	0.00857382
GOTERM_BP_FAT	GO:0060134~prepulse inhibition	5	1.25	0.0133603	DRD1, ADORA2A, DRD2, GRIN1, GRIN3A	371	8	2812	4.7372	1	0.215891	21.5737
GOTERM_BP_FAT	GO:0008306~associative learning	5	1.25	0.0615771	DRD1, GRIN2B, DRD2, GRM7, GRIN1	371	12	2812	3.15813	1	0.53868	68.2811
Annotation Cluster 17	Enrichment Score: 2.720160007652753
Category	Term	Count	%	PValue	Genes	List Total	Pop Hits	Pop Total	Fold Enrichment	Bonferroni	Benjamini	FDR
GOTERM_CC_FAT	GO:0030425~dendrite	26	6.5	3.51468e-06	HCN1, DRD1, AR, NOS1, MAP2K1, ADORA2A, DRD2, NF1, GRIN1, ADORA1, CTNNB1, KCNJ4, ADRB2, GRIN2B, CHRM2, APOE, GSK3B, CHRM1, GRM7, CACNA1G, CACNA1H, MTOR, ALOX5, CACNA1C, CACNA1A, HTR2A	347	74	2613	2.64577	0.00122236	0.000203831	0.00480276
GOTERM_CC_FAT	GO:0043005~neuron projection	36	9	0.000356169	SCN1A, DRD1, ADORA2A, DRD2, GRIN3A, ADORA1, CTNNB1, KCNQ4, GRIN2B, APOE, PTK2B, HCN4, HCN1, AR, NOS1, MAP2K1, NF1, GRIN1, SCN2A, GRIN2A, ESR1, ESR2, KCNJ4, ADRB2, CHRM4, CHRM2, GSK3B, CHRM1, GRM7, CACNA1G, CACNA1H, MTOR, ALOX5, CACNA1C, CACNA1A, HTR2A	347	150	2613	1.80726	0.116593	0.00949076	0.485614
GOTERM_CC_FAT	GO:0043025~cell soma	22	5.5	0.00308351	DRD1, SCN1A, CCL2, MAP2K1, ADORA2A, ESR1, GRIN3B, GRIN3A, ESR2, ADORA1, KCNJ4, CHRM4, CHRM2, APOE, GSK3B, SRR, CACNA1G, CACNA1H, CACNA1E, MTOR, CACNA1C, CACNA1A	347	86	2613	1.92635	0.658607	0.0549942	4.13236
GOTERM_CC_FAT	GO:0044463~cell projection part	19	4.75	0.0163344	DRD1, SCN1A, NOS1, MAP2K1, ADORA2A, GRIN1, ESR1, ADORA1, CTNNB1, CHRM4, GRIN2B, CHRM2, GSK3B, GRM7, CHRM1, SLC22A5, CACNA1C, HCN4, HTR2A	347	81	2613	1.76636	0.996757	0.151048	20.1528
GOTERM_CC_FAT	GO:0042995~cell projection	44	11	0.0187136	DRD1, SCN1A, LDHA, ADORA2A, DRD2, BCAR1, GRIN3A, ADORA1, CTNNB1, AKT1, KCNQ4, GRIN2B, APOE, PTK2B, PIK3CA, SLC22A5, HCN4, AKT2, HCN1, AR, NOS1, MAP2K1, NF1, SCN2A, GRIN1, SI, ESR1, GRIN2A, ESR2, KCNJ4, ADRB2, CHRM4, CA9, CHRM2, GSK3B, CHRM1, GRM7, CACNA1G, CACNA1H, MTOR, ALOX5, CACNA1C, CACNA1A, HTR2A	347	240	2613	1.38055	0.998604	0.166909	22.7518
GOTERM_CC_FAT	GO:0030424~axon	18	4.5	0.0404753	HCN1, AR, DRD1, SCN1A, MAP2K1, ADORA2A, DRD2, NF1, SCN2A, ESR1, ADORA1, ADRB2, CHRM4, PTK2B, CHRM2, CHRM1, GRM7, HCN4	347	83	2613	1.63307	0.999999	0.284219	43.1416
Annotation Cluster 18	Enrichment Score: 2.464744778924483
Category	Term	Count	%	PValue	Genes	List Total	Pop Hits	Pop Total	Fold Enrichment	Bonferroni	Benjamini	FDR
GOTERM_BP_FAT	GO:0003013~circulatory system process	32	8	7.09728e-05	PPARA, ADORA2B, PTGS2, ADORA2A, DRD2, PPARG, PTGS1, ADORA1, GPX1, APOE, NOS3, NOS2, HCN4, KCNQ1, MAP2K6, MAP2K3, CFTR, ADRB2, ADRB1, KCNJ8, HTR7, VEGFA, ADRA1B, CACNA1G, GAA, ABAT, RYR2, GNB3, CACNA1C, KCNH2, HTR2B, ADRA1D	371	118	2812	2.05546	0.197044	0.00643379	0.128151
GOTERM_BP_FAT	GO:0008015~blood circulation	32	8	7.09728e-05	PPARA, ADORA2B, PTGS2, ADORA2A, DRD2, PPARG, PTGS1, ADORA1, GPX1, APOE, NOS3, NOS2, HCN4, KCNQ1, MAP2K6, MAP2K3, CFTR, ADRB2, ADRB1, KCNJ8, HTR7, VEGFA, ADRA1B, CACNA1G, GAA, ABAT, RYR2, GNB3, CACNA1C, KCNH2, HTR2B, ADRA1D	371	118	2812	2.05546	0.197044	0.00643379	0.128151
GOTERM_BP_FAT	GO:0003018~vascular process in circulatory system	13	3.25	0.0018909	ADORA2B, ADORA2A, CFTR, GPX1, ADRB2, ADRB1, APOE, KCNJ8, VEGFA, CACNA1G, ADRA1B, NOS3, ADRA1D	371	37	2812	2.66307	0.997126	0.0622858	3.36178
GOTERM_BP_FAT	GO:0035150~regulation of tube size	12	3	0.00297387	GPX1, ADRB2, ADRB1, ADORA2B, ADORA2A, KCNJ8, APOE, ADRA1B, CACNA1G, NOS3, CFTR, ADRA1D	371	34	2812	2.67512	0.9999	0.082465	5.23878
GOTERM_BP_FAT	GO:0050880~regulation of blood vessel size	12	3	0.00297387	GPX1, ADRB2, ADRB1, ADORA2B, ADORA2A, KCNJ8, APOE, ADRA1B, CACNA1G, NOS3, CFTR, ADRA1D	371	34	2812	2.67512	0.9999	0.082465	5.23878
GOTERM_BP_FAT	GO:0003073~regulation of systemic arterial blood pressure	6	1.5	0.250845	ADRB2, ADRB1, DRD2, ADRA1B, NOS3, ADRA1D	371	26	2812	1.74912	1	0.92032	99.4582
GOTERM_BP_FAT	GO:0003044~regulation of systemic arterial blood pressure mediated by a chemical signal	5	1.25	0.26417	ADRB2, ADRB1, ADRA1B, NOS3, ADRA1D	371	20	2812	1.89488	1	0.928784	99.6082
Annotation Cluster 19	Enrichment Score: 2.3826343197059088
Category	Term	Count	%	PValue	Genes	List Total	Pop Hits	Pop Total	Fold Enrichment	Bonferroni	Benjamini	FDR
GOTERM_CC_FAT	GO:0000267~cell fraction	91	22.75	0.000230199	CYP3A4, CYP3A5, PTGS2, SLC6A2, HMGCR, SLC6A4, IDE, PTGS1, CYP2D6, CTNNB1, GSTM3, GRIN2B, GRIN2D, PDE4B, CYP1A1, SCN2A, GRIN2A, PDE4D, UGT1A10, RYR1, ABAT, RYR2, DRD1, SCN1A, ADORA2A, CALR, FOLR3, KRAS, FOLR2, SRR, GLO1, MAP2K1, CYP2C9, CYP2C8, GRIN1, GARS, ABCB1, CD55, ATP2A2, KCNJ8, ATP2A1, MTR, ADRA1B, MTOR, CACNA1C, OPRM1, CYP2C19, GLRA1, BCAR1, LTC4S, KCNJ11, AKT1, GSS, GSR, CASP9, GPX4, GPX3…	347	491	2613	1.39563	0.076993	0.0066543	0.314112
GOTERM_CC_FAT	GO:0005624~membrane fraction	68	17	0.001865	CYP3A4, OPRM1, CYP3A5, GLRA1, CYP2C19, PTGS2, SLC6A2, HMGCR, BCAR1, SLC6A4, PTGS1, CYP2D6, LTC4S, KCNJ11, CTNNB1, GRIN2B, GRIN2D, SLC22A3, AKT2, PRKCA, CYP1A1, SCN2A, GRIN2A, UGT1A1, UGT1A10, PRKCQ, ADRB2, ADRB1, CHRM4, CHRM2, CHRM1, RYR1, RYR2, ABAT, CYP2A6, DRD1, SCN1A, ADORA2A, FKBP1A, COMT, SLC19A1, CALR, UGT1A7, UGT1A6, UGT1A9, UGT1A8, KRAS, FOLR3, UGT1A3, FOLR2, UGT1A5, UGT1A4, ENO3, GLRB, …	347	366	2613	1.39906	0.477759	0.0397885	2.51867
GOTERM_CC_FAT	GO:0005626~insoluble fraction	70	17.5	0.00213167	CYP3A4, OPRM1, CYP3A5, GLRA1, CYP2C19, PTGS2, SLC6A2, HMGCR, BCAR1, SLC6A4, PTGS1, CYP2D6, LTC4S, KCNJ11, CTNNB1, GRIN2B, GRIN2D, PDE4B, SLC22A3, AKT2, PRKCA, CYP1A1, SCN2A, GRIN2A, PDE4D, UGT1A1, UGT1A10, PRKCQ, ADRB2, ADRB1, CHRM4, CHRM2, CHRM1, RYR1, RYR2, ABAT, CYP2A6, DRD1, SCN1A, ADORA2A, FKBP1A, COMT, SLC19A1, CALR, UGT1A7, UGT1A6, UGT1A9, UGT1A8, KRAS, FOLR3, UGT1A3, FOLR2, UGT1A5, UGT1A4…	347	381	2613	1.38351	0.524131	0.0427427	2.87395
GOTERM_CC_FAT	GO:0005792~microsome	28	7	0.00339896	CYP3A4, CYP3A5, CYP2C19, PTGS2, HMGCR, CYP2D6, PTGS1, COMT, LTC4S, CALR, KCNJ11, UGT1A7, UGT1A6, UGT1A9, UGT1A8, UGT1A3, UGT1A5, UGT1A4, AKT2, TBXAS1, CYP1A1, CYP2C9, CYP2C8, UGT1A1, ITPR1, CPT1A, MGST3, UGT1A10, ADRB2, ADRB1, ATP2A2, KCNJ8, ATP2A1, CYP2A6, MGST1, MGST2	347	121	2613	1.74254	0.694209	0.0548594	4.54606
GOTERM_CC_FAT	GO:0042598~vesicular fraction	28	7	0.00384242	CYP3A4, CYP3A5, CYP2C19, PTGS2, HMGCR, CYP2D6, PTGS1, COMT, LTC4S, CALR, KCNJ11, UGT1A7, UGT1A6, UGT1A9, UGT1A8, UGT1A3, UGT1A5, UGT1A4, AKT2, TBXAS1, CYP1A1, CYP2C9, CYP2C8, UGT1A1, ITPR1, CPT1A, MGST3, UGT1A10, ADRB2, ADRB1, ATP2A2, KCNJ8, ATP2A1, CYP2A6, MGST1, MGST2	347	122	2613	1.72826	0.738086	0.0542929	5.12484
SP_PIR_KEYWORDS	microsome	14	3.5	0.0206304	CYP3A4, CYP3A5, PTGS2, CYP1A1, CYP2C19, CYP2C9, CYP2C8, PTGS1, CYP2D6, UGT1A1, MGST3, UGT1A7, UGT1A10, UGT1A6, UGT1A9, UGT1A8, UGT1A3, UGT1A5, UGT1A4, CYP2A6, MGST1, MGST2	398	54	3001	1.95487	0.999869	0.243815	25.4518
SP_PIR_KEYWORDS	endoplasmic reticulum	31	7.75	0.0850352	CYP3A4, CYP3A5, DRD1, CYP2C19, PTGS2, HMGCR, CYP2D6, PTGS1, LTC4S, CALR, UGT1A7, UGT1A6, UGT1A9, UGT1A8, UGT1A3, UGT1A5, UGT1A4, HPGDS, CES1, SPTLC1, CYP1A1, SPTLC2, CYP2C9, SPTLC3, CYP2C8, CRAT, PI4KB, UGT1A1, ITPR1, MGST3, TXNDC12, UGT1A10, ATP2A2, ATP2A3, ATP2A1, CYP2A6, MTOR, MGST1, MGST2	398	177	3001	1.3206	1	0.540705	71.4119
Annotation Cluster 20	Enrichment Score: 2.322297300766738
Category	Term	Count	%	PValue	Genes	List Total	Pop Hits	Pop Total	Fold Enrichment	Bonferroni	Benjamini	FDR
GOTERM_BP_FAT	GO:0051348~negative regulation of transferase activity	14	3.5	5.97156e-06	PRKCA, DRD1, HMGCR, ADORA2A, PPARG, NF1, AKT1, PDPK1, CDKN1A, CASP3, CDKN1B, APOE, PPP2CA, IL1B	371	26	2812	4.08128	0.0182947	0.00115334	0.0107885
GOTERM_BP_FAT	GO:0006469~negative regulation of protein kinase activity	13	3.25	1.38571e-05	PRKCA, DRD1, ADORA2A, HMGCR, NF1, AKT1, CASP3, PDPK1, CDKN1A, CDKN1B, APOE, PPP2CA, IL1B	371	24	2812	4.10557	0.0419415	0.00194567	0.0250331
GOTERM_BP_FAT	GO:0033673~negative regulation of kinase activity	13	3.25	1.38571e-05	PRKCA, DRD1, ADORA2A, HMGCR, NF1, AKT1, CASP3, PDPK1, CDKN1A, CDKN1B, APOE, PPP2CA, IL1B	371	24	2812	4.10557	0.0419415	0.00194567	0.0250331
GOTERM_BP_FAT	GO:0000165~MAPKKK cascade	24	6	0.000324947	PRKCA, EGFR, TNF, ADORA2B, MAP2K1, BRAF, MAP2K3, NF1, MAP2K4, FPR1, MAPKAPK2, MAPK10, ADORA1, PTK2B, PPP2CA, ADRA2A, MAPK9, IL1B, MAPK8, PRKAA1, MAP2K7, MAP2K6, MAP2K5, SYK	371	84	2812	2.16558	0.633919	0.0184372	0.585467
GOTERM_BP_FAT	GO:0051338~regulation of transferase activity	36	9	0.000807633	DRD1, TNF, ADORA2B, HMGCR, ADORA2A, PPARG, FPR1, ADORA1, PTEN, DGKA, AKT1, PDPK1, CASP3, APOA1, KRAS, PTK2B, APOE, PPP2CA, ADRA2A, IL1B, PRKAA1, MAP2K6, SYK, EGFR, PRKCA, MAP2K1, MAP2K3, NF1, TGFBR2, PIM1, CDKN1A, ADRB2, CDKN1B, CHRM1, MTOR, HTR2A	371	157	2812	1.73798	0.917768	0.0360717	1.44916
GOTERM_BP_FAT	GO:0045859~regulation of protein kinase activity	34	8.5	0.0012853	DRD1, TNF, ADORA2B, HMGCR, ADORA2A, FPR1, ADORA1, PTEN, DGKA, AKT1, CASP3, PDPK1, KRAS, PTK2B, APOE, PPP2CA, ADRA2A, IL1B, PRKAA1, MAP2K6, SYK, EGFR, PRKCA, MAP2K1, MAP2K3, NF1, TGFBR2, PIM1, CDKN1A, ADRB2, CDKN1B, CHRM1, MTOR, HTR2A	371	149	2812	1.72955	0.981252	0.0497054	2.29689
GOTERM_BP_FAT	GO:0044092~negative regulation of molecular function	35	8.75	0.00184262	OPRM1, DRD1, HMGCR, ADORA2A, DRD2, OPRK1, PPARG, APOC1, FKBP1A, ADORA1, AKT1, GPX1, CASP3, PDPK1, APOA1, APOE, PPP2CA, ADRA2A, IL1B, NOS3, PRKCA, NF1, PIM1, SIRT1, DDIT3, HDAC4, CDKN1A, ADRB2, CDKN1B, CHRM4, HDAC2, GRM7, CALM1, OPRD1, HDAC6	371	158	2812	1.67901	0.996663	0.0613971	3.27729
GOTERM_BP_FAT	GO:0043549~regulation of kinase activity	34	8.5	0.00206295	DRD1, TNF, ADORA2B, HMGCR, ADORA2A, FPR1, ADORA1, PTEN, DGKA, AKT1, CASP3, PDPK1, KRAS, PTK2B, APOE, PPP2CA, ADRA2A, IL1B, PRKAA1, MAP2K6, SYK, EGFR, PRKCA, MAP2K1, MAP2K3, NF1, TGFBR2, PIM1, CDKN1A, ADRB2, CDKN1B, CHRM1, MTOR, HTR2A	371	153	2812	1.68434	0.998314	0.0650039	3.6623
GOTERM_BP_FAT	GO:0043405~regulation of MAP kinase activity	19	4.75	0.00219736	PRKCA, EGFR, TNF, ADORA2B, MAP2K1, HMGCR, MAP2K3, NF1, FPR1, KRAS, PTK2B, APOE, PPP2CA, ADRA2A, IL1B, PRKAA1, MAP2K6, SYK, HTR2A	371	68	2812	2.11781	0.998888	0.0677188	3.89647
GOTERM_BP_FAT	GO:0043407~negative regulation of MAP kinase activity	6	1.5	0.00307499	PRKCA, HMGCR, APOE, PPP2CA, NF1, IL1B	371	9	2812	5.05301	0.999927	0.0843961	5.41226
GOTERM_BP_FAT	GO:0042325~regulation of phosphorylation	40	10	0.00675556	DRD1, TNF, ADORA2B, HMGCR, ADORA2A, FPR1, TLR4, ITGB2, FKBP1A, ADORA1, PTEN, DGKA, AKT1, PDPK1, CASP3, APOA1, KRAS, PTK2B, APOE, PPP2CA, ADRA2A, IL1B, PRKAA1, MAP2K6, SYK, IL4, EGFR, PRKCA, MAP2K1, MAP2K3, NF1, TGFBR2, PIM1, CDKN1A, ADRB2, CDKN1B, CHRM1, MTOR, IGFBP3, HTR2A	371	202	2812	1.50089	1	0.136332	11.5267
GOTERM_BP_FAT	GO:0043086~negative regulation of catalytic activity	29	7.25	0.00786335	OPRM1, DRD1, HMGCR, ADORA2A, DRD2, OPRK1, PPARG, APOC1, FKBP1A, ADORA1, AKT1, GPX1, CASP3, PDPK1, APOA1, APOE, PPP2CA, ADRA2A, IL1B, NOS3, PRKCA, NF1, SIRT1, CDKN1A, CDKN1B, CHRM4, GRM7, OPRD1, HDAC6	371	135	2812	1.62819	1	0.152047	13.2926
GOTERM_BP_FAT	GO:0051174~regulation of phosphorus metabolic process	40	10	0.00801114	DRD1, TNF, ADORA2B, HMGCR, ADORA2A, FPR1, TLR4, ITGB2, FKBP1A, ADORA1, PTEN, DGKA, AKT1, PDPK1, CASP3, APOA1, KRAS, PTK2B, APOE, PPP2CA, ADRA2A, IL1B, PRKAA1, MAP2K6, SYK, IL4, EGFR, PRKCA, MAP2K1, MAP2K3, NF1, TGFBR2, PIM1, CDKN1A, ADRB2, CDKN1B, CHRM1, MTOR, IGFBP3, HTR2A	371	204	2812	1.48618	1	0.152785	13.5257
GOTERM_BP_FAT	GO:0019220~regulation of phosphate metabolic process	40	10	0.00801114	DRD1, TNF, ADORA2B, HMGCR, ADORA2A, FPR1, TLR4, ITGB2, FKBP1A, ADORA1, PTEN, DGKA, AKT1, PDPK1, CASP3, APOA1, KRAS, PTK2B, APOE, PPP2CA, ADRA2A, IL1B, PRKAA1, MAP2K6, SYK, IL4, EGFR, PRKCA, MAP2K1, MAP2K3, NF1, TGFBR2, PIM1, CDKN1A, ADRB2, CDKN1B, CHRM1, MTOR, IGFBP3, HTR2A	371	204	2812	1.48618	1	0.152785	13.5257
GOTERM_BP_FAT	GO:0043406~positive regulation of MAP kinase activity	14	3.5	0.0391359	EGFR, TNF, MAP2K1, ADORA2B, MAP2K3, FPR1, KRAS, PTK2B, ADRA2A, IL1B, PRKAA1, MAP2K6, SYK, HTR2A	371	59	2812	1.79853	1	0.418069	51.3875
GOTERM_BP_FAT	GO:0051347~positive regulation of transferase activity	24	6	0.0642419	EGFR, TNF, ADORA2B, MAP2K1, ADORA2A, MAP2K3, TGFBR2, PIM1, FPR1, ADORA1, AKT1, DGKA, ADRB2, PDPK1, APOA1, KRAS, PTK2B, CHRM1, ADRA2A, IL1B, PRKAA1, MAP2K6, HTR2A, SYK	371	127	2812	1.43235	1	0.550152	69.8697
GOTERM_BP_FAT	GO:0045860~positive regulation of protein kinase activity	23	5.75	0.0668823	EGFR, TNF, ADORA2B, MAP2K1, ADORA2A, MAP2K3, TGFBR2, PIM1, FPR1, ADORA1, AKT1, DGKA, ADRB2, PDPK1, KRAS, PTK2B, CHRM1, ADRA2A, IL1B, PRKAA1, MAP2K6, HTR2A, SYK	371	121	2812	1.44073	1	0.559603	71.3693
GOTERM_BP_FAT	GO:0044093~positive regulation of molecular function	52	13	0.0759613	OPRM1, CASR, ADORA3, TLR4, ADORA1, AKT1, PDPK1, APOA1, CASP9, APOE, IL1B, NOS3, MAP2K6, SYK, EGFR, CYCS, PIM1, PRKCQ, ADRB2, ADRB1, EP300, CHRM2, HTR7, CHRM1, LCK, DRD1, TNF, ADORA2B, ADORA2A, DRD2, FPR1, FKBP1A, DGKA, VDR, HRH1, KRAS, PTK2B, P2RY1, ADRA2A, PRKAA1, IL4, MAP2K1, MAP2K3, NF1, TGFBR2, HDAC5, HDAC4, NTRK1, HTR2B, HTR2C, CALM1, HTR2A	371	321	2812	1.22783	1	0.595341	76.0054
GOTERM_BP_FAT	GO:0033674~positive regulation of kinase activity	23	5.75	0.0891342	EGFR, TNF, ADORA2B, MAP2K1, ADORA2A, MAP2K3, TGFBR2, PIM1, FPR1, ADORA1, AKT1, DGKA, ADRB2, PDPK1, KRAS, PTK2B, CHRM1, ADRA2A, IL1B, PRKAA1, MAP2K6, HTR2A, SYK	371	125	2812	1.39463	1	0.639416	81.4881
GOTERM_BP_FAT	GO:0000187~activation of MAPK activity	10	2.5	0.156029	TNF, ADORA2B, MAP2K1, MAP2K3, ADRA2A, FPR1, IL1B, PRKAA1, MAP2K6, SYK	371	47	2812	1.61266	1	0.804854	95.334
GOTERM_BP_FAT	GO:0043085~positive regulation of catalytic activity	44	11	0.24873	OPRM1, DRD1, CASR, ADORA3, TNF, ADORA2B, ADORA2A, DRD2, FPR1, ADORA1, DGKA, AKT1, VDR, PDPK1, HRH1, APOA1, KRAS, CASP9, PTK2B, APOE, P2RY1, ADRA2A, IL1B, NOS3, PRKAA1, MAP2K6, SYK, EGFR, MAP2K1, MAP2K3, NF1, TGFBR2, CYCS, PIM1, ADRB2, ADRB1, CHRM2, CHRM1, HTR7, NTRK1, LCK, HTR2B, HTR2C, HTR2A	371	295	2812	1.1305	1	0.918907	99.4299
GOTERM_BP_FAT	GO:0032147~activation of protein kinase activity	9	2.25	0.542493	EGFR, DGKA, PDPK1, ADRB2, ADORA2A, PTK2B, CHRM1, TGFBR2, ADORA1	371	60	2812	1.13693	1	0.995077	99.9999
Annotation Cluster 21	Enrichment Score: 2.3104981830617923
Category	Term	Count	%	PValue	Genes	List Total	Pop Hits	Pop Total	Fold Enrichment	Bonferroni	Benjamini	FDR
GOTERM_BP_FAT	GO:0051384~response to glucocorticoid stimulus	15	3.75	0.00384614	PRKCA, A2M, TNF, CCL2, MAP2K1, PTGS2, SI, PTGS1, CPS1, AGXT, UGT1A1, UGT1A7, UGT1A10, UGT1A6, UGT1A9, CDKN1A, UGT1A8, EP300, KRAS, UGT1A3, UGT1A5, UGT1A4, IL1B	371	50	2812	2.27385	0.999993	0.095278	6.72549
GOTERM_BP_FAT	GO:0031960~response to corticosteroid stimulus	16	4	0.00535316	PRKCA, A2M, TNF, CCL2, MAP2K1, PTGS2, SI, PTGS1, CPS1, AGXT, UGT1A1, UGT1A7, UGT1A6, UGT1A10, UGT1A9, HTR1B, CDKN1A, UGT1A8, EP300, KRAS, UGT1A3, UGT1A5, UGT1A4, IL1B	371	57	2812	2.12758	1	0.119852	9.2423
GOTERM_BP_FAT	GO:0048545~response to steroid hormone stimulus	27	6.75	0.00568684	A2M, TNF, CCL2, PTGS2, PPARG, PTGS1, AGXT, PTEN, CTNNB1, UGT1A7, UGT1A6, UGT1A9, HTR1B, GSTM3, UGT1A8, KRAS, UGT1A3, UGT1A5, GPX4, UGT1A4, IL1B, NOS3, PRKCA, MAP2K1, TGFBR2, SI, ESR1, CFTR, ESR2, CPS1, UGT1A1, UGT1A10, CDKN1A, EP300, CA9	371	120	2812	1.70539	1	0.123305	9.79083
Annotation Cluster 22	Enrichment Score: 2.2590801083793237
Category	Term	Count	%	PValue	Genes	List Total	Pop Hits	Pop Total	Fold Enrichment	Bonferroni	Benjamini	FDR
GOTERM_CC_FAT	GO:0000118~histone deacetylase complex	10	2.5	4.9818e-06	HDAC5, HDAC4, HDAC3, CSNK2A1, HDAC2, HDAC1, HDAC9, HDAC8, HDAC7, HDAC6	347	13	2613	5.79251	0.00173217	0.000216685	0.00680749
GOTERM_CC_FAT	GO:0016585~chromatin remodeling complex	12	3	5.29444e-06	HDAC5, HDAC4, HDAC3, CSNK2A1, HDAC2, KAT2B, HDAC1, ESR1, HDAC9, HDAC8, HDAC7, HDAC6	347	19	2613	4.75595	0.00184077	0.000204698	0.00723468
INTERPRO	IPR000286:Histone deacetylase superfamily	9	2.25	1.05813e-05	HDAC5, HDAC4, HDAC3, HDAC2, HDAC1, HDAC9, HDAC8, HDAC7, HDAC6	395	11	2959	6.12911	0.00768411	0.00085672	0.0160427
GOTERM_MF_FAT	GO:0033558~protein deacetylase activity	10	2.5	1.86679e-05	HDAC5, HDAC4, HDAC3, HDAC2, HDAC1, HDAC9, SIRT1, HDAC8, HDAC7, HDAC6	390	14	2798	5.12454	0.0150809	0.000893471	0.0287167
GOTERM_MF_FAT	GO:0019213~deacetylase activity	10	2.5	1.86679e-05	HDAC5, HDAC4, HDAC3, HDAC2, HDAC1, HDAC9, SIRT1, HDAC8, HDAC7, HDAC6	390	14	2798	5.12454	0.0150809	0.000893471	0.0287167
GOTERM_MF_FAT	GO:0004407~histone deacetylase activity	10	2.5	1.86679e-05	HDAC5, HDAC4, HDAC3, HDAC2, HDAC1, HDAC9, SIRT1, HDAC8, HDAC7, HDAC6	390	14	2798	5.12454	0.0150809	0.000893471	0.0287167
GOTERM_BP_FAT	GO:0016575~histone deacetylation	9	2.25	2.55879e-05	HDAC5, HDAC4, HDAC3, HDAC2, HDAC1, HDAC9, SIRT1, HDAC8, HDAC6	371	12	2812	5.68464	0.0760698	0.00292603	0.0462203
GOTERM_BP_FAT	GO:0032582~negative regulation of gene-specific transcription	10	2.5	5.25791e-05	HDAC5, HDAC4, VDR, PPARA, HDAC3, CDKN1B, HDAC2, HDAC1, PPARG, HDAC9	371	16	2812	4.7372	0.150051	0.00559049	0.0949537
UP_SEQ_FEATURE	region of interest:Histone deacetylase	8	2	5.51627e-05	HDAC5, HDAC4, HDAC3, HDAC2, HDAC1, HDAC9, HDAC8, HDAC7	396	10	2997	6.05455	0.0533047	0.00908812	0.0870419
GOTERM_BP_FAT	GO:0009891~positive regulation of biosynthetic process	46	11.5	6.61791e-05	HSP90AB1, PPARA, DRD1, TNF, ADORA2B, ADORA2A, PPARG, PRKDC, TLR4, RORB, CALR, SEC14L2, CTNNB1, AKT1, HRH1, PTK2B, APOE, IL1B, PRKAA1, AKT2, SYK, IL4, EGFR, ESRRA, AR, HSP90AA1, MAP2K3, GRIN1, ESRRG, ESR2, DDIT3, CDK2, HDAC5, HDAC4, PRKCQ, NCOA1, ADRB2, EP300, HDAC2, NCOA2, GCK, HDAC1, MAPK14, VEGFA, MTOR, HDAC6	371	196	2812	1.77887	0.185053	0.0061818	0.1195
GOTERM_BP_FAT	GO:0032583~regulation of gene-specific transcription	17	4.25	7.31354e-05	IL4, PPARA, TNF, PPARG, PRKDC, RORB, ESR2, SIRT1, CTNNB1, HDAC5, HDAC4, VDR, HDAC3, HDAC2, CDKN1B, HDAC1, HDAC9	371	44	2812	2.92845	0.202396	0.00626206	0.132053
GOTERM_BP_FAT	GO:0006476~protein amino acid deacetylation	10	2.5	9.88787e-05	HDAC5, HDAC4, HDAC3, HDAC2, HDAC1, SIRT5, HDAC9, SIRT1, HDAC8, HDAC6	371	17	2812	4.45854	0.263428	0.00801372	0.178496
GOTERM_BP_FAT	GO:0010553~negative regulation of specific transcription from RNA polymerase II promoter	9	2.25	0.000121844	HDAC5, HDAC4, VDR, PPARA, HDAC3, HDAC2, HDAC1, PPARG, HDAC9	371	14	2812	4.87255	0.313922	0.00937487	0.21991
GOTERM_BP_FAT	GO:0031328~positive regulation of cellular biosynthetic process	44	11	0.000122103	HSP90AB1, PPARA, DRD1, TNF, ADORA2B, ADORA2A, PPARG, PRKDC, TLR4, RORB, CALR, SEC14L2, CTNNB1, AKT1, HRH1, PTK2B, APOE, IL1B, AKT2, SYK, IL4, EGFR, ESRRA, AR, HSP90AA1, MAP2K3, GRIN1, ESRRG, ESR2, DDIT3, CDK2, HDAC5, HDAC4, PRKCQ, NCOA1, ADRB2, EP300, HDAC2, NCOA2, GCK, HDAC1, MAPK14, VEGFA, MTOR	371	189	2812	1.76454	0.314473	0.00916668	0.220378
GOTERM_BP_FAT	GO:0051173~positive regulation of nitrogen compound metabolic process	39	9.75	0.00013741	HSP90AB1, PPARA, DRD1, TNF, ADORA2B, ADORA2A, PPARG, PRKDC, RORB, COMT, CALR, SEC14L2, CTNNB1, AKT1, HRH1, APOE, IL1B, IL4, EGFR, ESRRA, AR, HSP90AA1, MAP2K1, MAP2K3, GRIN1, ESRRG, ESR2, DDIT3, CDK2, HDAC5, HDAC4, ADRB2, NCOA1, EP300, HDAC2, NCOA2, HDAC1, MAPK14, VEGFA	371	161	2812	1.83603	0.346165	0.00961035	0.247972
GOTERM_BP_FAT	GO:0051252~regulation of RNA metabolic process	45	11.25	0.000160244	PPARA, PPARD, TNF, ADORA2A, PPARG, PRKDC, RORB, MAPKAPK2, CALR, SEC14L2, CTNNB1, PGR, VDR, XBP1, IL4, ESRRA, AR, KAT2B, MAP2K1, ESRRB, MAP2K3, GRIN1, ESRRG, ESR1, SIRT5, ESR2, SIRT1, DDIT3, HDAC5, HDAC4, NCOA1, ADRB2, HDAC3, NR1I2, EP300, HDAC2, CDKN1B, NCOA2, HDAC1, MAPK14, VEGFA, KCNH2, HDAC9, HDAC8, HDAC6	371	197	2812	1.73136	0.390742	0.0102701	0.289121
SMART	SM00399:ZnF_C4	13	3.25	0.000171944	PGR, VDR, PPARA, PPARD, AR, ESRRA, NR1I2, ESRRB, PPARG, ESRRG, ESR1, RORB, ESR2	146	35	1323	3.36575	0.0141712	0.00711087	0.183975
GOTERM_BP_FAT	GO:0006355~regulation of transcription, DNA-dependent	44	11	0.000203039	PPARA, PPARD, TNF, ADORA2A, PPARG, PRKDC, RORB, CALR, SEC14L2, CTNNB1, PGR, VDR, XBP1, IL4, ESRRA, AR, KAT2B, MAP2K1, ESRRB, MAP2K3, GRIN1, ESRRG, ESR1, SIRT5, ESR2, SIRT1, DDIT3, HDAC5, HDAC4, NCOA1, ADRB2, HDAC3, NR1I2, EP300, HDAC2, CDKN1B, NCOA2, HDAC1, MAPK14, VEGFA, KCNH2, HDAC9, HDAC8, HDAC6	371	193	2812	1.72797	0.466267	0.0124787	0.366201
SMART	SM00430:HOLI	13	3.25	0.00023378	PGR, VDR, PPARA, PPARD, AR, ESRRA, NR1I2, ESRRB, PPARG, ESRRG, ESR1, RORB, ESR2	146	36	1323	3.27226	0.0192189	0.00644779	0.250063
COG_ONTOLOGY	Chromatin structure and dynamics / Secondary metabolites biosynthesis, transport, and catabolism	7	1.75	0.000364939	HDAC5, HDAC4, HDAC3, HDAC2, HDAC1, HDAC9, HDAC8	51	8	298	5.11275	0.00437049	0.00437049	0.234557
GOTERM_BP_FAT	GO:0010551~regulation of specific transcription from RNA polymerase II promoter	12	3	0.000466712	HDAC5, HDAC4, VDR, PPARA, HDAC3, HDAC2, HDAC1, PPARG, PRKDC, HDAC9, SIRT1, CTNNB1	371	28	2812	3.24836	0.763879	0.0241677	0.839872
INTERPRO	IPR013088:Zinc finger, NHR/GATA-type	13	3.25	0.000666222	PGR, VDR, PPARA, PPARD, AR, ESRRA, NR1I2, ESRRB, PPARG, ESRRG, ESR1, RORB, ESR2	395	33	2959	2.95105	0.384819	0.0396779	1.00541
GOTERM_BP_FAT	GO:0016570~histone modification	11	2.75	0.000717995	HDAC5, HDAC4, HDAC3, EP300, HDAC2, KAT2B, HDAC1, HDAC9, SIRT1, HDAC8, HDAC6	371	25	2812	3.33499	0.891482	0.0346373	1.28931
GOTERM_BP_FAT	GO:0016569~covalent chromatin modification	11	2.75	0.000717995	HDAC5, HDAC4, HDAC3, EP300, HDAC2, KAT2B, HDAC1, HDAC9, SIRT1, HDAC8, HDAC6	371	25	2812	3.33499	0.891482	0.0346373	1.28931
GOTERM_BP_FAT	GO:0000122~negative regulation of transcription from RNA polymerase II promoter	15	3.75	0.000994421	PPARA, PPARD, TNF, PPARG, CALR, CTNNB1, HDAC5, HDAC4, VDR, HDAC3, HDAC2, NCOA2, HDAC1, HDAC9, HDAC8	371	44	2812	2.58393	0.95387	0.0418262	1.78149
GOTERM_BP_FAT	GO:0051253~negative regulation of RNA metabolic process	18	4.5	0.00104878	PPARA, PPARD, TNF, PPARG, SIRT5, CALR, SIRT1, CTNNB1, HDAC5, HDAC4, VDR, HDAC3, HDAC2, CDKN1B, NCOA2, HDAC1, HDAC9, HDAC8	371	59	2812	2.31239	0.961013	0.0434724	1.878
GOTERM_BP_FAT	GO:0045892~negative regulation of transcription, DNA-dependent	18	4.5	0.00104878	PPARA, PPARD, TNF, PPARG, SIRT5, CALR, SIRT1, CTNNB1, HDAC5, HDAC4, VDR, HDAC3, HDAC2, CDKN1B, NCOA2, HDAC1, HDAC9, HDAC8	371	59	2812	2.31239	0.961013	0.0434724	1.878
GOTERM_BP_FAT	GO:0010557~positive regulation of macromolecule biosynthetic process	37	9.25	0.00116756	PPARA, TNF, PPARG, PRKDC, TLR4, RORB, CALR, SEC14L2, CTNNB1, AKT1, PTK2B, IL1B, SYK, AKT2, IL4, ESRRA, AR, MAP2K3, GRIN1, ESRRG, ESR2, DDIT3, CDK2, HDAC5, HDAC4, PRKCQ, NCOA1, ADRB2, EP300, HDAC2, NCOA2, GCK, HDAC1, MAPK14, VEGFA, MTOR, HDAC6	371	166	2812	1.68941	0.973008	0.0464173	2.08859
INTERPRO	IPR001628:Zinc finger, nuclear hormone receptor-type	13	3.25	0.00121906	PGR, VDR, PPARA, PPARD, AR, ESRRA, NR1I2, ESRRB, PPARG, ESRRG, ESR1, RORB, ESR2	395	35	2959	2.78242	0.589031	0.0615417	1.83253
GOTERM_BP_FAT	GO:0009890~negative regulation of biosynthetic process	28	7	0.00143057	PPARA, PPARD, TNF, PPARG, APOC1, ITGB3, CALR, CTNNB1, VDR, HTR1B, APOE, PRKAA1, PRKCA, SIRT5, SIRT1, HDAC5, HDAC4, HDAC3, NCOA2, CDKN1B, HDAC2, NR1I2, GCK, HDAC1, GRM7, HDAC9, HDAC8, CACNA1A	371	115	2812	1.84545	0.988044	0.0531817	2.55335
INTERPRO	IPR008946:Nuclear hormone receptor, ligand-binding	13	3.25	0.00161324	PGR, VDR, PPARA, PPARD, AR, ESRRA, NR1I2, ESRRB, PPARG, ESRRG, ESR1, RORB, ESR2	395	36	2959	2.70513	0.691799	0.0709222	2.41834
INTERPRO	IPR000536:Nuclear hormone receptor, ligand-binding, core	13	3.25	0.00161324	PGR, VDR, PPARA, PPARD, AR, ESRRA, NR1I2, ESRRB, PPARG, ESRRG, ESR1, RORB, ESR2	395	36	2959	2.70513	0.691799	0.0709222	2.41834
GOTERM_BP_FAT	GO:0051254~positive regulation of RNA metabolic process	25	6.25	0.00164014	IL4, PPARA, AR, ESRRA, TNF, MAP2K1, MAP2K3, GRIN1, PPARG, ESRRG, PRKDC, RORB, ESR2, SEC14L2, CTNNB1, HDAC5, HDAC4, NCOA1, ADRB2, NCOA2, HDAC2, EP300, HDAC1, MAPK14, VEGFA	371	99	2812	1.91402	0.993752	0.0579636	2.92217
GOTERM_BP_FAT	GO:0006357~regulation of transcription from RNA polymerase II promoter	28	7	0.00214677	PPARA, PPARD, TNF, PPARG, PRKDC, CALR, CTNNB1, VDR, IL4, AR, ESRRA, MAP2K1, GRIN1, ESR2, SIRT1, HDAC5, HDAC4, ADRB2, HDAC3, NCOA1, NCOA2, HDAC2, EP300, HDAC1, MAPK14, VEGFA, HDAC9, HDAC8	371	118	2812	1.79853	0.998699	0.0668768	3.80838
GOTERM_BP_FAT	GO:0031327~negative regulation of cellular biosynthetic process	26	6.5	0.00229553	PPARA, PPARD, TNF, PPARG, APOC1, CALR, CTNNB1, VDR, HTR1B, PRKAA1, PRKCA, SIRT5, SIRT1, HDAC5, HDAC4, HDAC3, NCOA2, CDKN1B, HDAC2, NR1I2, GCK, HDAC1, GRM7, HDAC9, HDAC8, CACNA1A	371	107	2812	1.84175	0.99918	0.0685933	4.06714
GOTERM_MF_FAT	GO:0003707~steroid hormone receptor activity	13	3.25	0.0023496	PGR, VDR, PPARA, PPARD, AR, ESRRA, NR1I2, ESRRB, PPARG, ESRRG, ESR1, RORB, ESR2	390	36	2798	2.59074	0.852632	0.0598996	3.55441
GOTERM_BP_FAT	GO:0045449~regulation of transcription	53	13.25	0.0024203	PPARA, PPARD, PPARG, TLR4, RORB, CTNNB1, PGR, IL1B, AR, PIM1, ESR1, ESR2, DDIT3, CDK2, PRKCQ, NCOA1, ADRB2, NCOA2, EP300, VEGFA, KCNH2, TNF, ADORA2A, PRKDC, CALR, SEC14L2, GLRX2, VDR, KRAS, XBP1, PPP2CA, IL4, ESRRA, KAT2B, MAP2K1, ESRRB, MAP2K3, GRIN1, ESRRG, SIRT5, SIRT1, HDAC5, HDAC4, HDAC3, NR1I2, HDAC2, CDKN1B, HDAC1, MAPK14, HDAC9, HDAC8, HDAC7, HDAC6	371	273	2812	1.47148	0.999443	0.0708243	4.28368
GOTERM_BP_FAT	GO:0043193~positive regulation of gene-specific transcription	11	2.75	0.00269977	IL4, HDAC5, HDAC4, TNF, HDAC2, HDAC1, PPARG, PRKDC, RORB, ESR2, CTNNB1	371	29	2812	2.87499	0.999766	0.075829	4.76698
UP_SEQ_FEATURE	DNA-binding region:Nuclear receptor	12	3	0.00302578	PGR, VDR, PPARA, PPARD, AR, ESRRA, NR1I2, PPARG, ESRRG, ESR1, RORB, ESR2	396	34	2997	2.67112	0.950666	0.239333	4.67099
UP_SEQ_FEATURE	zinc finger region:NR C4-type	12	3	0.00302578	PGR, VDR, PPARA, PPARD, AR, ESRRA, NR1I2, PPARG, ESRRG, ESR1, RORB, ESR2	396	34	2997	2.67112	0.950666	0.239333	4.67099
GOTERM_BP_FAT	GO:0045893~positive regulation of transcription, DNA-dependent	24	6	0.00320628	IL4, PPARA, AR, ESRRA, TNF, MAP2K3, GRIN1, PPARG, ESRRG, PRKDC, RORB, ESR2, SEC14L2, CTNNB1, HDAC5, HDAC4, NCOA1, ADRB2, NCOA2, HDAC2, EP300, HDAC1, MAPK14, VEGFA	371	98	2812	1.85621	0.999951	0.0855725	5.63707
GOTERM_BP_FAT	GO:0051172~negative regulation of nitrogen compound metabolic process	23	5.75	0.00353023	PPARA, PPARD, TNF, PPARG, APOC1, SIRT5, COMT, CALR, SIRT1, CTNNB1, HDAC5, HDAC4, VDR, HDAC3, HTR1B, NCOA2, HDAC2, CDKN1B, NR1I2, HDAC1, GRM7, HDAC9, HDAC8	371	93	2812	1.8745	0.999982	0.0922334	6.18961
GOTERM_BP_FAT	GO:0045935~positive regulation of nucleobase, nucleoside, nucleotide and nucleic acid metabolic process	32	8	0.00362709	PPARA, DRD1, TNF, ADORA2B, ADORA2A, PPARG, PRKDC, RORB, CALR, SEC14L2, CTNNB1, APOE, IL4, ESRRA, AR, MAP2K1, MAP2K3, GRIN1, ESRRG, ESR2, CDK2, DDIT3, HDAC5, HDAC4, ADRB2, NCOA1, NCOA2, HDAC2, EP300, HDAC1, MAPK14, VEGFA	371	146	2812	1.66126	0.999987	0.0923138	6.35423
GOTERM_CC_FAT	GO:0017053~transcriptional repressor complex	5	1.25	0.00364155	HDAC4, HDAC3, CSNK2A1, HDAC2, HDAC1	347	6	2613	6.27522	0.719048	0.0560743	4.86308
GOTERM_MF_FAT	GO:0008134~transcription factor binding	24	6	0.00372002	PPARD, KAT2B, PPARG, PIM1, PRKDC, ESR2, SIRT1, DDIT3, CTNNB1, HDAC5, HDAC4, VDR, HDAC3, NCOA1, NCOA2, HDAC2, EP300, NR1I2, HDAC1, GSK3B, GPX3, PARP1, HDAC9, HDAC8	390	94	2798	1.83175	0.951865	0.0904492	5.57264
GOTERM_BP_FAT	GO:0048641~regulation of skeletal muscle tissue development	7	1.75	0.00379024	HDAC5, HDAC4, ADRB2, HDAC3, HDAC1, HDAC9, IGFBP3	371	13	2812	4.08128	0.999992	0.0947154	6.63088
GOTERM_MF_FAT	GO:0004879~ligand-dependent nuclear receptor activity	13	3.25	0.00391233	PGR, VDR, PPARA, PPARD, AR, ESRRA, NR1I2, ESRRB, PPARG, ESRRG, ESR1, RORB, ESR2	390	38	2798	2.45439	0.958864	0.0921657	5.85267
INTERPRO	IPR001723:Steroid hormone receptor	12	3	0.00422844	PGR, VDR, PPARA, PPARD, ESRRA, NR1I2, ESRRB, PPARG, ESRRG, ESR1, RORB, ESR2	395	35	2959	2.56839	0.954456	0.157697	6.22294
GOTERM_MF_FAT	GO:0042826~histone deacetylase binding	7	1.75	0.00502925	HDAC4, HDAC3, KAT2B, HDAC1, HDAC9, TOP2A, HDAC6	390	13	2798	3.86312	0.983496	0.107745	7.4638
GOTERM_BP_FAT	GO:0010629~negative regulation of gene expression	20	5	0.00539743	PPARA, PPARD, TNF, PPARG, SIRT5, CALR, SIRT1, CTNNB1, HDAC5, HDAC4, VDR, HDAC3, HDAC2, CDKN1B, NR1I2, NCOA2, HDAC1, HDAC9, HDAC8, KCNQ1	371	79	2812	1.91886	1	0.119919	9.31526
GOTERM_BP_FAT	GO:0048742~regulation of skeletal muscle fiber development	6	1.5	0.00549238	HDAC5, HDAC4, HDAC3, HDAC1, HDAC9, IGFBP3	371	10	2812	4.54771	1	0.121034	9.47155
SP_PIR_KEYWORDS	Transcription	32	8	0.00551703	PPARA, PPARD, PPARG, RORB, SEC14L2, CTNNB1, PGR, VDR, XBP1, ESRRA, AR, KAT2B, ESRRB, ESRRG, ESR1, ESR2, SIRT1, DDIT3, HDAC5, HDAC4, HDAC3, NCOA1, NR1I2, NCOA2, HDAC2, EP300, HDAC1, HDAC9, PARP1, HDAC8, HDAC7, HDAC6	398	149	3001	1.61937	0.906833	0.102265	7.49898
SP_PIR_KEYWORDS	transcription regulation	32	8	0.00611708	PPARA, PPARD, PPARG, RORB, SEC14L2, CTNNB1, PGR, VDR, XBP1, ESRRA, AR, KAT2B, ESRRB, ESRRG, ESR1, ESR2, SIRT1, DDIT3, HDAC5, HDAC4, HDAC3, NCOA1, NR1I2, NCOA2, HDAC2, EP300, HDAC1, HDAC9, PARP1, HDAC8, HDAC7, HDAC6	398	150	3001	1.60858	0.928086	0.0962856	8.2823
GOTERM_BP_FAT	GO:0016481~negative regulation of transcription	19	4.75	0.00685375	PPARA, PPARD, TNF, PPARG, SIRT5, CALR, SIRT1, CTNNB1, HDAC5, HDAC4, VDR, HDAC3, HDAC2, CDKN1B, NR1I2, NCOA2, HDAC1, HDAC9, HDAC8	371	75	2812	1.92014	1	0.137286	11.6845
GOTERM_BP_FAT	GO:0016202~regulation of striated muscle tissue development	8	2	0.00786428	HDAC5, HDAC4, ADRB2, HDAC3, HDAC1, TGFBR2, HDAC9, IGFBP3	371	19	2812	3.19137	1	0.151124	13.2941
GOTERM_BP_FAT	GO:0010832~negative regulation of myotube differentiation	4	1	0.00816141	HDAC5, HDAC4, HDAC3, HDAC1	371	4	2812	7.57951	1	0.154482	13.762
GOTERM_BP_FAT	GO:0010830~regulation of myotube differentiation	4	1	0.00816141	HDAC5, HDAC4, HDAC3, HDAC1	371	4	2812	7.57951	1	0.154482	13.762
GOTERM_BP_FAT	GO:0034983~peptidyl-lysine deacetylation	4	1	0.00816141	HDAC4, HDAC9, SIRT1, HDAC6	371	4	2812	7.57951	1	0.154482	13.762
GOTERM_BP_FAT	GO:0045944~positive regulation of transcription from RNA polymerase II promoter	20	5	0.0082601	IL4, PPARA, ESRRA, AR, TNF, GRIN1, PPARG, PRKDC, ESR2, CTNNB1, HDAC5, HDAC4, NCOA1, ADRB2, HDAC2, EP300, NCOA2, HDAC1, MAPK14, VEGFA	371	82	2812	1.84866	1	0.155259	13.9169
GOTERM_BP_FAT	GO:0006350~transcription	32	8	0.00830242	PPARA, PPARD, PPARG, RORB, SEC14L2, CTNNB1, PGR, VDR, XBP1, ESRRA, AR, KAT2B, ESRRB, ESRRG, ESR1, ESR2, SIRT1, DDIT3, HDAC5, HDAC4, HDAC3, NCOA1, NR1I2, NCOA2, HDAC2, EP300, HDAC1, HDAC9, PARP1, HDAC8, HDAC7, HDAC6	371	154	2812	1.57496	1	0.155056	13.9833
INTERPRO	IPR017320:Histone deacetylase class II, eukaryotic	4	1	0.00845019	HDAC5, HDAC4, HDAC9, HDAC7	395	4	2959	7.49114	0.997943	0.255162	12.0737
INTERPRO	IPR003084:Histone deacetylase	4	1	0.00845019	HDAC3, HDAC2, HDAC1, HDAC8	395	4	2959	7.49114	0.997943	0.255162	12.0737
GOTERM_BP_FAT	GO:0010628~positive regulation of gene expression	28	7	0.00882249	PPARA, TNF, PPARG, PRKDC, RORB, SEC14L2, CTNNB1, IL4, ESRRA, AR, MAP2K3, GRIN1, ESRRG, ESR1, ESR2, CDK2, DDIT3, HDAC5, HDAC4, ADRB2, NCOA1, NCOA2, HDAC2, EP300, HDAC1, MAPK14, VEGFA, MAPK9	371	130	2812	1.63251	1	0.162993	14.7946
GOTERM_MF_FAT	GO:0016811~hydrolase activity, acting on carbon-nitrogen (but not peptide) bonds, in linear amides	11	2.75	0.00893891	HDAC5, HDAC4, HDAC3, HDAC2, HDAC1, SIRT5, HDAC9, SIRT1, HDAC8, HDAC7, HDAC6	390	32	2798	2.46619	0.999331	0.159723	12.9026
GOTERM_BP_FAT	GO:0045941~positive regulation of transcription	26	6.5	0.0099746	IL4, PPARA, AR, ESRRA, TNF, MAP2K3, GRIN1, PPARG, ESRRG, PRKDC, RORB, ESR2, SEC14L2, DDIT3, CDK2, CTNNB1, HDAC5, HDAC4, NCOA1, ADRB2, EP300, HDAC2, NCOA2, HDAC1, MAPK14, VEGFA	371	119	2812	1.65603	1	0.176117	16.5664
GOTERM_CC_FAT	GO:0044451~nucleoplasm part	17	4.25	0.0100648	KAT2B, PRKDC, SIRT1, CDK2, CTNNB1, HDAC5, HDAC4, HDAC3, CSNK2A1, HDAC2, EP300, HDAC1, PARP1, HDAC9, HDAC8, HDAC7, HDAC6	347	66	2613	1.93961	0.970409	0.11072	12.9105
PIR_SUPERFAMILY	PIRSF037911:HDAC_II_euk	4	1	0.0101996	HDAC5, HDAC4, HDAC9, HDAC7	310	4	2173	7.00968	0.915476	0.389907	12.4022
PIR_SUPERFAMILY	PIRSF037911:histone deacetylase class II, eukaryotic type	4	1	0.0101996	HDAC5, HDAC4, HDAC9, HDAC7	310	4	2173	7.00968	0.915476	0.389907	12.4022
PIR_SUPERFAMILY	PIRSF037913:histone deacetylase class I, eukaryotic type	4	1	0.0101996	HDAC3, HDAC2, HDAC1, HDAC8	310	4	2173	7.00968	0.915476	0.389907	12.4022
PIR_SUPERFAMILY	PIRSF037913:His_deacetylse_1	4	1	0.0101996	HDAC3, HDAC2, HDAC1, HDAC8	310	4	2173	7.00968	0.915476	0.389907	12.4022
GOTERM_BP_FAT	GO:0048634~regulation of muscle development	8	2	0.0107616	HDAC5, HDAC4, ADRB2, HDAC3, HDAC1, TGFBR2, HDAC9, IGFBP3	371	20	2812	3.03181	1	0.184534	17.7566
GOTERM_BP_FAT	GO:0045934~negative regulation of nucleobase, nucleoside, nucleotide and nucleic acid metabolic process	21	5.25	0.0109911	PPARA, PPARD, TNF, PPARG, SIRT5, CALR, SIRT1, CTNNB1, HDAC5, HDAC4, VDR, HDAC3, HTR1B, NCOA2, HDAC2, CDKN1B, NR1I2, HDAC1, GRM7, HDAC9, HDAC8	371	90	2812	1.76855	1	0.186052	18.1006
GOTERM_BP_FAT	GO:0051147~regulation of muscle cell differentiation	6	1.5	0.0137855	HDAC5, HDAC4, HDAC3, HDAC1, HDAC9, IGFBP3	371	12	2812	3.78976	1	0.219718	22.1822
GOTERM_BP_FAT	GO:0051153~regulation of striated muscle cell differentiation	6	1.5	0.0137855	HDAC5, HDAC4, HDAC3, HDAC1, HDAC9, IGFBP3	371	12	2812	3.78976	1	0.219718	22.1822
GOTERM_BP_FAT	GO:0018205~peptidyl-lysine modification	6	1.5	0.0137855	HDAC4, EP300, KAT2B, HDAC9, SIRT1, HDAC6	371	12	2812	3.78976	1	0.219718	22.1822
GOTERM_BP_FAT	GO:0006338~chromatin remodeling	6	1.5	0.0137855	HDAC5, HDAC4, HDAC2, KAT2B, HDAC1, SIRT1	371	12	2812	3.78976	1	0.219718	22.1822
GOTERM_BP_FAT	GO:0006325~chromatin organization	13	3.25	0.0156292	HDAC5, HDAC4, HDAC3, EP300, HDAC2, KAT2B, HDAC1, GPX4, HDAC9, SIRT1, HDAC8, HDAC7, HDAC6	371	47	2812	2.09646	1	0.237075	24.7691
GOTERM_MF_FAT	GO:0016564~transcription repressor activity	13	3.25	0.0167147	HDAC5, HDAC4, HDAC3, PPARD, NCOA2, NR1I2, HDAC2, PPARG, CALR, HDAC9, SIRT1, DDIT3, HDAC6	390	45	2798	2.07259	0.999999	0.25318	22.8432
GOTERM_BP_FAT	GO:0010552~positive regulation of specific transcription from RNA polymerase II promoter	7	1.75	0.0172455	HDAC5, HDAC4, HDAC2, HDAC1, PPARG, PRKDC, CTNNB1	371	17	2812	3.12098	1	0.252296	26.9699
GOTERM_MF_FAT	GO:0043565~sequence-specific DNA binding	19	4.75	0.0180077	PPARA, PPARD, ESRRA, AR, ESRRB, PPARG, ESRRG, ESR1, RORB, ESR2, DDIT3, CTNNB1, PGR, HDAC5, HDAC4, VDR, HDAC2, NR1I2, XBP1	390	78	2798	1.7476	1	0.256091	24.3894
GOTERM_BP_FAT	GO:0051154~negative regulation of striated muscle cell differentiation	4	1	0.0184182	HDAC5, HDAC4, HDAC3, HDAC1	371	5	2812	6.06361	1	0.263425	28.5283
GOTERM_BP_FAT	GO:0051276~chromosome organization	16	4	0.0186706	KAT2B, PRKDC, SIRT1, HDAC5, HDAC4, HDAC3, HDAC2, EP300, HDAC1, GPX4, PARP1, HDAC9, TOP2A, HDAC8, HDAC7, HDAC6	371	65	2812	1.86573	1	0.264137	28.8596
GOTERM_MF_FAT	GO:0070491~transcription repressor binding	4	1	0.021469	HDAC5, HDAC4, HDAC9, HDAC7	390	5	2798	5.73949	1	0.279025	28.3874
GOTERM_MF_FAT	GO:0030528~transcription regulator activity	31	7.75	0.0234272	PPARA, PPARD, PPARG, ADH1C, ADH1B, RORB, ADH1A, CALR, SEC14L2, CTNNB1, PGR, VDR, XBP1, ESRRA, AR, KAT2B, ESRRB, ESRRG, ESR1, ESR2, SIRT1, DDIT3, HDAC5, HDAC4, HDAC3, NCOA1, NR1I2, NCOA2, HDAC2, EP300, HDAC1, HDAC9, HDAC6	390	151	2798	1.47288	1	0.291484	30.5606
GOTERM_BP_FAT	GO:0010558~negative regulation of macromolecule biosynthetic process	21	5.25	0.0270876	PRKCA, PPARA, PPARD, TNF, PPARG, SIRT5, ITGB3, CALR, SIRT1, CTNNB1, HDAC5, HDAC4, VDR, HDAC3, HDAC2, CDKN1B, NR1I2, NCOA2, HDAC1, HDAC9, HDAC8	371	98	2812	1.62418	1	0.337798	39.113
GOTERM_BP_FAT	GO:0043535~regulation of blood vessel endothelial cell migration	6	1.5	0.0278793	HDAC5, APOE, NF1, VEGFA, HDAC9, HDAC7	371	14	2812	3.24836	1	0.341844	40.002
SP_PIR_KEYWORDS	repressor	10	2.5	0.0284163	HDAC5, HDAC4, HDAC3, HDAC2, HDAC1, HDAC9, HDAC8, HDAC7, DDIT3, HDAC6	398	34	3001	2.21771	0.999996	0.297666	33.3814
GOTERM_BP_FAT	GO:0016568~chromatin modification	12	3	0.0322496	HDAC5, HDAC4, HDAC3, EP300, HDAC2, KAT2B, HDAC1, HDAC9, SIRT1, HDAC8, HDAC7, HDAC6	371	46	2812	1.97726	1	0.374532	44.6927
GOTERM_BP_FAT	GO:0051148~negative regulation of muscle cell differentiation	4	1	0.0332777	HDAC5, HDAC4, HDAC3, HDAC1	371	6	2812	5.05301	1	0.379875	45.7447
SP_PIR_KEYWORDS	zinc-finger	23	5.75	0.0334955	PRKCA, PPARA, ITK, AR, ESRRA, PPARD, BRAF, ESRRB, PPARG, ESRRG, ESR1, RORB, ESR2, PRKCB, PGR, DGKA, PRKCQ, VDR, CDKN1A, NR1I2, EP300, PARP1, HDAC6	398	112	3001	1.54843	1	0.326334	38.1241
GOTERM_BP_FAT	GO:0045596~negative regulation of cell differentiation	16	4	0.0350819	IL4, PPARA, ESRRB, NF1, PPARG, TLR4, ITGB3, CALR, SIRT1, CTNNB1, HDAC5, HDAC4, BDNF, HDAC3, HDAC1, HDAC7	371	70	2812	1.73246	1	0.394631	47.5453
GOTERM_BP_FAT	GO:0010605~negative regulation of macromolecule metabolic process	33	8.25	0.0441493	HSP90AB1, PPARA, PPARD, A2M, TNF, PPARG, IDE, FKBP1A, ITGB3, CALR, CTNNB1, VDR, GRIN2C, PPP2CA, KCNQ1, PRKCA, GRIN2A, SIRT5, SIRT1, HDAC5, HDAC4, HDAC3, NR1I2, G6PD, NCOA2, CDKN1B, HDAC2, HDAC1, ADRA1B, HDAC9, HDAC8, IGFBP3, HDAC6	371	181	2812	1.3819	1	0.449344	55.7716
GOTERM_MF_FAT	GO:0003700~transcription factor activity	19	4.75	0.0497118	PPARA, AR, PPARD, ESRRA, ESRRB, PPARG, ESRRG, ESR1, RORB, ESR2, DDIT3, CTNNB1, PGR, VDR, HDAC2, EP300, NR1I2, HDAC1, XBP1	390	87	2798	1.56681	1	0.438122	54.3644
INTERPRO	IPR000324:Vitamin D receptor	6	1.5	0.0509889	PGR, VDR, NR1I2, ESRRB, ESR1, ESR2	395	16	2959	2.80918	1	0.643399	54.7754
GOTERM_MF_FAT	GO:0016566~specific transcriptional repressor activity	5	1.25	0.0544277	HDAC5, HDAC4, HDAC2, HDAC9, HDAC6	390	11	2798	3.26107	1	0.459691	57.727
GOTERM_BP_FAT	GO:0060284~regulation of cell development	14	3.5	0.0623026	HDAC5, HDAC4, HDAC3, BDNF, HDAC1, APOE, DRD2, NF1, GRIN1, PPARG, CALR, HDAC9, IGFBP3, CACNA1A	371	63	2812	1.68434	1	0.541598	68.7213
GOTERM_CC_FAT	GO:0005654~nucleoplasm	26	6.5	0.0672133	PRKDC, CTNNB1, AKT1, CASP3, CSNK2A1, TOP2A, KAT2B, MAPK11, SIRT1, CDK2, HDAC5, HDAC4, HDAC3, CDKN1A, HDAC2, EP300, HDAC1, GCK, MAPK14, MAPK8, HDAC9, PARP1, HDAC8, HDAC7, CALM1, HDAC6	347	140	2613	1.39848	1	0.377973	61.3569
UP_SEQ_FEATURE	region of interest:Ligand-binding	7	1.75	0.0718216	VDR, PPARA, PPARD, AR, NR1I2, PPARG, RORB	396	23	2997	2.30336	1	0.908132	69.165
GOTERM_BP_FAT	GO:0010604~positive regulation of macromolecule metabolic process	45	11.25	0.0753748	PPARA, TNF, PPARG, PRKDC, TLR4, RORB, FKBP1A, CALR, ADORA1, SEC14L2, CTNNB1, AKT1, PTK2B, APOE, IL1B, AKT2, SYK, PRKCA, IL4, ESRRA, AR, MAP2K1, MAP2K3, GRIN1, ESRRG, ESR1, ESR2, DDIT3, CDK2, HDAC5, HDAC4, PRKCQ, NCOA1, ADRB2, EP300, HDAC2, NCOA2, GCK, HDAC1, MAPK14, VEGFA, ADRA1B, MAPK9, MTOR, HDAC6	371	272	2812	1.25396	1	0.593748	75.7288
BIOCARTA	h_ranbp2Pathway:Sumoylation by RanBP2 Regulates Transcriptional Repression	4	1	0.0871194	HDAC4, HDAC1, HDAC9, HDAC6	131	6	681	3.46565	1	0.774843	68.894
GOTERM_MF_FAT	GO:0016563~transcription activator activity	16	4	0.088347	PPARA, PPARD, AR, KAT2B, PPARG, ESRRG, ESR2, SEC14L2, CTNNB1, HDAC4, NCOA1, HDAC2, EP300, NR1I2, NCOA2, HDAC1	390	75	2798	1.53053	1	0.591935	75.9022
SP_PIR_KEYWORDS	chromatin regulator	9	2.25	0.105995	HDAC5, HDAC4, HDAC3, HDAC2, HDAC1, HDAC9, HDAC8, HDAC7, HDAC6	398	37	3001	1.8341	1	0.551172	79.3759
SP_PIR_KEYWORDS	zinc finger	8	2	0.120211	PGR, VDR, PPARA, PPARD, AR, EP300, PPARG, ESR1	398	32	3001	1.88505	1	0.576198	83.5453
GOTERM_MF_FAT	GO:0003677~DNA binding	31	7.75	0.129845	PPARA, PPARD, PPARG, PRKDC, RORB, CALR, CTNNB1, PGR, VDR, XBP1, TRDMT1, TOP2A, EGFR, AR, ESRRA, ESRRB, ESRRG, ESR1, ESR2, DDIT3, HDAC5, HDAC4, TXNDC12, HDAC3, NCOA1, NR1I2, NCOA2, HDAC2, EP300, HDAC1, PARP1	390	176	2798	1.26367	1	0.696305	88.2323
GOTERM_BP_FAT	GO:0010594~regulation of endothelial cell migration	6	1.5	0.131839	HDAC5, APOE, NF1, VEGFA, HDAC9, HDAC7	371	21	2812	2.16558	1	0.759231	92.2256
GOTERM_MF_FAT	GO:0003712~transcription cofactor activity	12	3	0.132172	HDAC5, HDAC3, NCOA1, NCOA2, NR1I2, EP300, KAT2B, ESR2, HDAC9, SIRT1, DDIT3, CTNNB1	390	55	2798	1.56531	1	0.699413	88.7072
UP_SEQ_FEATURE	short sequence motif:Nuclear export signal	4	1	0.134603	HDAC5, HDAC4, TOP2A, HDAC7	396	10	2997	3.02727	1	0.97237	89.7927
GOTERM_MF_FAT	GO:0005496~steroid binding	9	2.25	0.182493	CYP3A4, PGR, AR, ESRRA, APOA1, ESRRB, ESRRG, ESR1, ESR2	390	40	2798	1.61423	1	0.787185	95.4951
GOTERM_MF_FAT	GO:0003714~transcription corepressor activity	5	1.25	0.202463	HDAC5, HDAC3, HDAC9, SIRT1, DDIT3	390	17	2798	2.11011	1	0.815378	96.9208
GOTERM_CC_FAT	GO:0031981~nuclear lumen	32	8	0.214954	PRKDC, CTNNB1, AKT1, CASP3, CSNK2A1, NOS3, TOP2A, KAT2B, MAPK11, SIRT1, CDK2, ITPR1, PCK1, HDAC5, HDAC4, HDAC3, CDKN1A, ADRB2, HDAC2, EP300, GCK, HDAC1, CA9, MAPK14, MAPK8, ALOX5, HDAC9, PARP1, HDAC8, HDAC7, CALM1, HDAC6	347	203	2613	1.18704	1	0.660319	96.3379
SP_PIR_KEYWORDS	activator	11	2.75	0.230242	PPARA, PPARD, AR, NCOA1, NCOA2, NR1I2, PPARG, ESRRG, RORB, SEC14L2, CTNNB1	398	58	3001	1.43004	1	0.758532	97.4955
SP_PIR_KEYWORDS	dna-binding	20	5	0.253991	PPARA, AR, PPARD, ESRRA, ESRRB, PPARG, ESRRG, ESR1, PRKDC, RORB, ESR2, DDIT3, PGR, TXNDC12, VDR, NCOA2, NR1I2, XBP1, PARP1, TOP2A	398	122	3001	1.2361	1	0.784108	98.3895
GOTERM_BP_FAT	GO:0043536~positive regulation of blood vessel endothelial cell migration	3	0.75	0.284386	VEGFA, HDAC9, HDAC7	371	8	2812	2.84232	1	0.941714	99.7632
SP_PIR_KEYWORDS	DNA binding	8	2	0.36214	PGR, VDR, PPARA, PPARD, PPARG, ESR1, PRKDC, TOP2A	398	44	3001	1.37095	1	0.871531	99.8228
GOTERM_BP_FAT	GO:0045765~regulation of angiogenesis	7	1.75	0.408513	HDAC5, ADORA2B, NF1, IL1B, NOS3, HDAC9, HDAC7	371	39	2812	1.36043	1	0.981306	99.9924
GOTERM_BP_FAT	GO:0010595~positive regulation of endothelial cell migration	3	0.75	0.435288	VEGFA, HDAC9, HDAC7	371	11	2812	2.06714	1	0.985988	99.9967
KEGG_PATHWAY	hsa04330:Notch signaling pathway	4	1	0.541511	EP300, HDAC2, KAT2B, HDAC1	300	18	1938	1.43556	1	0.796243	99.9913
SP_PIR_KEYWORDS	nucleus	53	13.25	0.60767	PPARA, PPARD, PPARG, RORB, LTC4S, AURKB, CTNNB1, PGR, AKT1, TOP2A, MAP2K7, AR, PIM1, ESR1, ESR2, DDIT3, NCOA1, NCOA2, EP300, CA9, TXNRD1, STK17B, PRKDC, SEC14L2, GLRX2, VDR, XBP1, TRDMT1, PPP2CA, PPP2CB, HPGDS, ESRRA, KAT2B, ESRRB, ESRRG, SIRT1, HDAC5, TXNDC12, HDAC4, HDAC3, CDKN1A, NR1I2, HDAC2, CDKN1B, HDAC1, ATP2A3, MAPK14, ALOX5, HDAC9, PARP1, HDAC8, HDAC7, HDAC6	398	403	3001	0.991639	1	0.966682	99.9998
Annotation Cluster 23	Enrichment Score: 2.1858582482345144
Category	Term	Count	%	PValue	Genes	List Total	Pop Hits	Pop Total	Fold Enrichment	Bonferroni	Benjamini	FDR
GOTERM_MF_FAT	GO:0016594~glycine binding	12	3	3.4852e-09	GSS, GLRB, ALAS2, GLRA1, GRIN2B, GLRA3, GRIN1, GLRA2, SRR, GRIN3B, GRIN3A, GNMT	390	12	2798	7.17436	2.83695e-06	4.72825e-07	5.36198e-06
GOTERM_MF_FAT	GO:0022836~gated channel activity	56	14	1.07085e-06	GLRA1, GLRA3, GLRA2, ANO1, GRIN3B, GRIN3A, KCNJ11, KCNQ5, KCNQ4, KCNQ3, GRIN2B, GRIN2C, GRIN2D, KCNQ2, KCNQ1, TRPM5, SCN2A, GRIN2A, CFTR, CACNG1, GRM7, RYR3, RYR1, RYR2, KCNH2, SCN1A, CACNB1, CACNB2, CACNB3, FKBP1A, CACNB4, HCN4, HCN3, HCN1, CACNA2D1, GLRB, GABRA1, TRPC5, CACNA1I, GRIN1, CACNA2D3, CACNA1S, CACNA2D2, ITPR1, CACNA2D4, KCNN4, KCNJ4, KCNJ8, CACNA1G, CACNA1H, CACNA1E, CACNA1F, CACNA1C…	390	213	2798	1.88622	0.000871293	6.22604e-05	0.00164749
SP_PIR_KEYWORDS	ionic channel	55	13.75	1.18099e-06	GLRA1, GLRA3, GLRA2, ANO1, GRIN3B, GRIN3A, KCNJ11, KCNQ5, KCNQ4, KCNQ3, GRIN2B, GRIN2C, GRIN2D, KCNQ2, KCNQ1, TRPM4, TRPM5, SCN2A, GRIN2A, CFTR, CACNG1, RYR3, RYR1, RYR2, KCNH2, SCN1A, CACNB1, CACNB2, CACNB3, CACNB4, HCN4, HCN3, HCN1, CACNA2D1, GLRB, GABRA1, TRPC5, CACNA1I, GRIN1, CACNA2D3, CACNA2D2, CACNA1S, ITPR1, CACNA2D4, KCNN4, KCNJ4, KCNJ8, CACNA1G, CACNA1H, CACNA1E, CACNA1F, CACNA1C, CACNA…	398	218	3001	1.90234	0.000506517	8.44373e-05	0.00166401
GOTERM_BP_FAT	GO:0001964~startle response	10	2.5	4.74568e-06	DRD1, GLRB, GLRA1, GRIN2B, ADORA2A, DRD2, GRIN2D, GRIN1, GRIN2A, GRIN3A	371	13	2812	5.8304	0.0145666	0.00112811	0.00857382
GOTERM_BP_FAT	GO:0050905~neuromuscular process	14	3.5	5.97156e-06	GLRB, DRD1, SCN1A, GLRA1, ADORA2A, DRD2, GRIN1, GRIN2A, GRIN3A, GRIN2B, GRIN2C, GRIN2D, GAA, CACNA1A	371	26	2812	4.08128	0.0182947	0.00115334	0.0107885
GOTERM_MF_FAT	GO:0005216~ion channel activity	57	14.25	2.2049e-05	GLRA1, GLRA3, GLRA2, ANO1, GRIN3B, GRIN3A, KCNJ11, KCNQ5, KCNQ4, KCNQ3, GRIN2B, GRIN2C, GRIN2D, KCNQ2, KCNQ1, TRPM4, TRPM5, SCN2A, GRIN2A, CFTR, CACNG1, GRM7, RYR3, RYR1, RYR2, KCNH2, SCN1A, CACNB1, CACNB2, CACNB3, FKBP1A, CACNB4, HCN4, HCN3, HCN1, CACNA2D1, GLRB, GABRA1, TRPC5, CACNA1I, GRIN1, CACNA2D3, CACNA1S, CACNA2D2, ITPR1, CACNA2D4, KCNN4, KCNJ4, KCNJ8, CACNA1G, CACNA1H, CACNA1E, CACNA1F, …	390	239	2798	1.71104	0.0177879	0.000996617	0.033917
GOTERM_CC_FAT	GO:0017146~N-methyl-D-aspartate selective glutamate receptor complex	7	1.75	3.22702e-05	GRIN2B, GRIN2C, GRIN2D, GRIN1, GRIN2A, GRIN3B, GRIN3A	347	7	2613	7.53026	0.0111674	0.00102041	0.0440887
GOTERM_MF_FAT	GO:0022838~substrate specific channel activity	57	14.25	6.87196e-05	GLRA1, GLRA3, GLRA2, ANO1, GRIN3B, GRIN3A, KCNJ11, KCNQ5, KCNQ4, KCNQ3, GRIN2B, GRIN2C, GRIN2D, KCNQ2, KCNQ1, TRPM4, TRPM5, SCN2A, GRIN2A, CFTR, CACNG1, GRM7, RYR3, RYR1, RYR2, KCNH2, SCN1A, CACNB1, CACNB2, CACNB3, FKBP1A, CACNB4, HCN4, HCN3, HCN1, CACNA2D1, GLRB, GABRA1, TRPC5, CACNA1I, GRIN1, CACNA2D3, CACNA1S, CACNA2D2, ITPR1, CACNA2D4, KCNN4, KCNJ4, KCNJ8, CACNA1G, CACNA1H, CACNA1E, CACNA1F, …	390	248	2798	1.64895	0.0544038	0.00293986	0.105673
GOTERM_MF_FAT	GO:0015267~channel activity	57	14.25	0.000269259	GLRA1, GLRA3, GLRA2, ANO1, GRIN3B, GRIN3A, KCNJ11, KCNQ5, KCNQ4, KCNQ3, GRIN2B, GRIN2C, GRIN2D, KCNQ2, KCNQ1, TRPM4, TRPM5, SCN2A, GRIN2A, CFTR, CACNG1, GRM7, RYR3, RYR1, RYR2, KCNH2, SCN1A, CACNB1, CACNB2, CACNB3, FKBP1A, CACNB4, HCN4, HCN3, HCN1, CACNA2D1, GLRB, GABRA1, TRPC5, CACNA1I, GRIN1, CACNA2D3, CACNA1S, CACNA2D2, ITPR1, CACNA2D4, KCNN4, KCNJ4, KCNJ8, CACNA1G, CACNA1H, CACNA1E, CACNA1F, …	390	260	2798	1.57284	0.196844	0.00991445	0.413454
GOTERM_MF_FAT	GO:0022803~passive transmembrane transporter activity	57	14.25	0.000299536	GLRA1, GLRA3, GLRA2, ANO1, GRIN3B, GRIN3A, KCNJ11, KCNQ5, KCNQ4, KCNQ3, GRIN2B, GRIN2C, GRIN2D, KCNQ2, KCNQ1, TRPM4, TRPM5, SCN2A, GRIN2A, CFTR, CACNG1, GRM7, RYR3, RYR1, RYR2, KCNH2, SCN1A, CACNB1, CACNB2, CACNB3, FKBP1A, CACNB4, HCN4, HCN3, HCN1, CACNA2D1, GLRB, GABRA1, TRPC5, CACNA1I, GRIN1, CACNA2D3, CACNA1S, CACNA2D2, ITPR1, CACNA2D4, KCNN4, KCNJ4, KCNJ8, CACNA1G, CACNA1H, CACNA1E, CACNA1F, …	390	261	2798	1.56681	0.216402	0.0105466	0.459846
GOTERM_CC_FAT	GO:0014069~postsynaptic density	12	3	0.000974458	CHRM4, GRIN2B, ADORA2A, PTK2B, GRIN2C, CHRM1, GRIN1, GRIN2A, GRIN3A, CACNA1C, ADORA1, ITPR1	347	30	2613	3.0121	0.287715	0.0223646	1.32342
GOTERM_CC_FAT	GO:0008328~ionotropic glutamate receptor complex	7	1.75	0.00390913	GRIN2B, GRIN2C, GRIN2D, GRIN1, GRIN2A, GRIN3B, GRIN3A	347	13	2613	4.05476	0.744119	0.053062	5.21163
GOTERM_BP_FAT	GO:0035235~ionotropic glutamate receptor signaling pathway	5	1.25	0.0074456	GRIN2B, GRIN1, GRIN2A, GRIN3B, GRIN3A	371	7	2812	5.41394	1	0.147315	12.6306
GOTERM_MF_FAT	GO:0015276~ligand-gated ion channel activity	25	6.25	0.0077282	GLRA1, GLRA3, GLRA2, FKBP1A, GRIN3B, GRIN3A, KCNJ11, KCNQ5, GRIN2B, GRIN2C, GRIN2D, HCN4, GLRB, GABRA1, TRPC5, GRIN1, GRIN2A, CFTR, ITPR1, KCNJ4, KCNJ8, RYR3, RYR1, RYR2, KCNH2	390	105	2798	1.70818	0.998191	0.142753	11.2512
GOTERM_MF_FAT	GO:0022834~ligand-gated channel activity	25	6.25	0.0077282	GLRA1, GLRA3, GLRA2, FKBP1A, GRIN3B, GRIN3A, KCNJ11, KCNQ5, GRIN2B, GRIN2C, GRIN2D, HCN4, GLRB, GABRA1, TRPC5, GRIN1, GRIN2A, CFTR, ITPR1, KCNJ4, KCNJ8, RYR3, RYR1, RYR2, KCNH2	390	105	2798	1.70818	0.998191	0.142753	11.2512
UP_SEQ_FEATURE	site:Functional determinant of NMDA receptors	4	1	0.00820413	GRIN2B, GRIN2C, GRIN2D, GRIN2A	396	4	2997	7.56818	0.99972	0.381955	12.1941
SMART	SM00079:PBPe	7	1.75	0.00948979	GRIN2B, GRIN2C, GRIN2D, GRIN1, GRIN2A, GRIN3B, GRIN3A	146	18	1323	3.52397	0.546796	0.17951	9.70681
GOTERM_BP_FAT	GO:0060078~regulation of postsynaptic membrane potential	7	1.75	0.0230754	GLRA1, GRIN2B, ADORA2A, GRIN2C, GRIN1, GRIN2A, ADORA1	371	18	2812	2.94759	1	0.300475	34.4132
INTERPRO	IPR001320:Ionotropic glutamate receptor	7	1.75	0.024381	GRIN2B, GRIN2C, GRIN2D, GRIN1, GRIN2A, GRIN3B, GRIN3A	395	18	2959	2.91322	1	0.499465	31.2201
INTERPRO	IPR001508:NMDA receptor	7	1.75	0.024381	GRIN2B, GRIN2C, GRIN2D, GRIN1, GRIN2A, GRIN3B, GRIN3A	395	18	2959	2.91322	1	0.499465	31.2201
INTERPRO	IPR019594:Glutamate receptor, L-glutamate/glycine-binding	7	1.75	0.024381	GRIN2B, GRIN2C, GRIN2D, GRIN1, GRIN2A, GRIN3B, GRIN3A	395	18	2959	2.91322	1	0.499465	31.2201
INTERPRO	IPR015683:Glutamate receptor-related	7	1.75	0.024381	GRIN2B, GRIN2C, GRIN2D, GRIN1, GRIN2A, GRIN3B, GRIN3A	395	18	2959	2.91322	1	0.499465	31.2201
GOTERM_MF_FAT	GO:0004970~ionotropic glutamate receptor activity	7	1.75	0.0295976	GRIN2B, GRIN2C, GRIN2D, GRIN1, GRIN2A, GRIN3B, GRIN3A	390	18	2798	2.79003	1	0.317592	37.0125
GOTERM_MF_FAT	GO:0005234~extracellular-glutamate-gated ion channel activity	7	1.75	0.0295976	GRIN2B, GRIN2C, GRIN2D, GRIN1, GRIN2A, GRIN3B, GRIN3A	390	18	2798	2.79003	1	0.317592	37.0125
GOTERM_BP_FAT	GO:0060079~regulation of excitatory postsynaptic membrane potential	6	1.5	0.0374318	GRIN2B, ADORA2A, GRIN2C, GRIN1, GRIN2A, ADORA1	371	15	2812	3.03181	1	0.409397	49.806
GOTERM_CC_FAT	GO:0045211~postsynaptic membrane	18	4.5	0.0404753	GLRB, GABRA1, GLRA1, ADORA2A, GLRA3, GRIN1, GLRA2, GRIN2A, GRIN3B, GRIN3A, ADORA1, CHRM4, GRIN2B, GRIN2C, CHRM2, GRIN2D, GRM7, CHRM1	347	83	2613	1.63307	0.999999	0.284219	43.1416
GOTERM_BP_FAT	GO:0051899~membrane depolarization	9	2.25	0.0423357	GRIN2B, ADORA2A, GRIN2C, GRIN1, CACNA1G, GRIN2A, ADORA1, KCNQ1, CACNA1A	371	31	2812	2.2005	1	0.438153	54.2307
SP_PIR_KEYWORDS	postsynaptic cell membrane	15	3.75	0.0574647	GLRB, GABRA1, GLRA1, GLRA3, GLRA2, GRIN1, GRIN2A, GRIN3B, GRIN3A, CHRM4, GRIN2B, GRIN2C, CHRM2, GRIN2D, CHRM1	398	68	3001	1.66328	1	0.431185	56.5638
GOTERM_MF_FAT	GO:0016595~glutamate binding	4	1	0.0606466	GRM7, GRIN2D, GRIN1, GRIN2A	390	7	2798	4.09963	1	0.488337	61.8079
GOTERM_CC_FAT	GO:0044456~synapse part	22	5.5	0.0677583	GLRB, GABRA1, GLRA1, ADORA2A, GLRA3, GRIN1, GLRA2, GRIN2A, GRIN3B, GRIN3A, ADORA1, ITPR1, SLC32A1, CHRM4, GRIN2B, GRIN2C, PTK2B, CHRM2, CHRM1, GRIN2D, GRM7, CACNA1C	347	114	2613	1.45321	1	0.374719	61.6643
GOTERM_MF_FAT	GO:0008066~glutamate receptor activity	8	2	0.0829611	GRIN2B, GRIN2C, GRM7, GRIN2D, GRIN1, GRIN2A, GRIN3B, GRIN3A	390	28	2798	2.04982	1	0.585718	73.6163
GOTERM_BP_FAT	GO:0007215~glutamate signaling pathway	6	1.5	0.093502	GRIN2B, GRIN2C, GRIN1, GRIN2A, GRIN3B, GRIN3A	371	19	2812	2.39353	1	0.653993	83.028
GOTERM_CC_FAT	GO:0045202~synapse	25	6.25	0.117726	GLRB, GABRA1, GLRA1, ADORA2A, GLRA3, GLRA2, GRIN1, GRIN2A, GRIN3B, GRIN3A, CACNB4, ADORA1, ITPR1, CTNNB1, SLC32A1, PRKCQ, CHRM4, GRIN2B, CHRM2, GRIN2C, PTK2B, CHRM1, GRM7, GRIN2D, CACNA1C	347	142	2613	1.32575	1	0.516383	81.9421
SP_PIR_KEYWORDS	synapse	15	3.75	0.175459	GLRB, GABRA1, GLRA1, GLRA3, GLRA2, GRIN1, GRIN2A, GRIN3B, GRIN3A, CHRM4, GRIN2B, GRIN2C, CHRM2, GRIN2D, CHRM1	398	81	3001	1.39633	1	0.698658	93.4018
GOTERM_CC_FAT	GO:0043235~receptor complex	14	3.5	0.197762	TGFBR2, GRIN1, GRIN2A, GRIN3B, TLR4, ITGB2, ITGB3, GRIN3A, ADRB2, GRIN2B, GRIN2C, GRIN2D, ZAP70, SYK	347	76	2613	1.38715	1	0.645214	95.0763
INTERPRO	IPR001828:Extracellular ligand-binding receptor	7	1.75	0.246688	CASR, GRIN2C, GRM7, GRIN2D, GRIN1, GRIN2A, GPRC6A	395	32	2959	1.63869	1	0.982563	98.6366
GOTERM_CC_FAT	GO:0030054~cell junction	24	6	0.251485	OPRM1, SCN1A, GLRB, GABRA1, GLRA1, GLRA3, BCAR1, GRIN1, GLRA2, SCN2A, GRIN2A, ABCB1, GRIN3B, GRIN3A, CTNNB1, CHRM4, GRIN2B, GRIN2C, PTK2B, CHRM2, CHRM1, GRIN2D, ABCC2, CSK	347	150	2613	1.20484	1	0.690293	98.0904
GOTERM_CC_FAT	GO:0019717~synaptosome	7	1.75	0.266015	PRKCA, GRIN2B, GRIN2D, GRIN1, GRIN2A, ABAT, RYR2	347	33	2613	1.59733	1	0.705657	98.5392
GOTERM_MF_FAT	GO:0005230~extracellular ligand-gated ion channel activity	12	3	0.305603	GLRB, GABRA1, GLRA1, GRIN2B, GRIN2C, GRIN2D, GLRA3, GRIN1, GLRA2, GRIN2A, GRIN3B, GRIN3A	390	66	2798	1.30443	1	0.910509	99.6343
GOTERM_MF_FAT	GO:0042165~neurotransmitter binding	15	3.75	0.451474	GLRB, GABRA1, GLRA1, GLRA3, IDE, GLRA2, GRIN2A, GRIN3B, GRIN3A, CHRM4, GRIN2B, CHRM2, GRIN2D, HTR7, CHRM1	390	95	2798	1.13279	1	0.964039	99.9903
GOTERM_BP_FAT	GO:0019233~sensory perception of pain	4	1	0.465515	GRIN2B, GRIN1, GRIN2A, HTR2A	371	19	2812	1.59569	1	0.989625	99.9988
SP_PIR_KEYWORDS	cell junction	17	4.25	0.484888	GLRB, GABRA1, GLRA1, GLRA3, BCAR1, GRIN1, GLRA2, GRIN2A, GRIN3B, GRIN3A, CTNNB1, CHRM4, GRIN2B, GRIN2C, CHRM2, GRIN2D, CHRM1	398	117	3001	1.09558	1	0.92653	99.9913
GOTERM_MF_FAT	GO:0030594~neurotransmitter receptor activity	10	2.5	0.890091	GLRB, GABRA1, CHRM4, GLRA1, CHRM2, HTR7, CHRM1, GLRA3, GLRA2, GRIN3B	390	89	2798	0.806108	1	0.999946	100
Annotation Cluster 24	Enrichment Score: 2.1178978419114447
Category	Term	Count	%	PValue	Genes	List Total	Pop Hits	Pop Total	Fold Enrichment	Bonferroni	Benjamini	FDR
GOTERM_BP_FAT	GO:0007611~learning or memory	19	4.75	0.00219736	PRKCA, DRD1, PTGS2, HMGCR, DRD2, NF1, GRIN1, GRIN2A, ESR2, COMT, PTEN, BDNF, KRAS, GRIN2B, GRM7, ADRA1B, IL1B, CACNA1C, HTR2A	371	68	2812	2.11781	0.998888	0.0677188	3.89647
GOTERM_BP_FAT	GO:0007610~behavior	45	11.25	0.00445917	OPRM1, DRD1, SCN1A, CASR, CCL2, PTGS2, GLRA1, HMGCR, ADORA2A, DRD2, OPRK1, FPR1, ITGB2, CACNB4, COMT, PTEN, BDNF, HTR1B, KRAS, GRIN2B, GRIN2D, IL1B, HPGDS, SYK, IL4, PRKCA, GLRB, MAP2K1, NF1, GRIN1, GRIN2A, ESR2, CPT1A, MAPK14, GRM7, ADRA1B, GAA, SLC18A2, ABAT, CACNA1C, HTR2C, CACNA1A, MTNR1A, OPRD1, HTR2A	371	229	2812	1.48942	0.999999	0.106265	7.75715
GOTERM_BP_FAT	GO:0050890~cognition	34	8.5	0.0452013	OPRM1, DRD1, PTGS2, GLRA1, HMGCR, ADORA2A, DRD2, OPRK1, CACNB2, RORB, COMT, PTEN, GPX1, CASP3, KCNQ4, BDNF, KRAS, GRIN2B, PDE1C, IL1B, KCNQ1, PRKCA, GLRB, NF1, GRIN1, GRIN2A, ESR2, CACNA2D4, CDKN1B, GRM7, ADRA1B, CACNA1F, CACNA1C, HTR2A	371	188	2812	1.37076	1	0.453083	56.6428
Annotation Cluster 25	Enrichment Score: 2.0986601568661327
Category	Term	Count	%	PValue	Genes	List Total	Pop Hits	Pop Total	Fold Enrichment	Bonferroni	Benjamini	FDR
GOTERM_BP_FAT	GO:0015837~amine transport	21	5.25	0.00035204	SLC36A1, DRD1, CPT2, SLC6A2, SLC6A4, CACNB4, SLC19A1, SLC32A1, SLC25A20, SLC6A9, FOLR3, FOLR2, SLC6A8, SLC6A5, SLC18A2, SLC22A4, SLC22A3, SLC18A1, SLC22A5, CACNA1A, SYK	371	69	2812	2.30681	0.663346	0.0192533	0.634134
GOTERM_BP_FAT	GO:0051181~cofactor transport	9	2.25	0.000410186	SLC25A20, CPT2, FOLR3, FOLR2, SLC6A8, SLC22A4, SLC25A29, SLC22A5, SLC19A1	371	16	2812	4.26348	0.718762	0.0220095	0.738506
GOTERM_BP_FAT	GO:0006865~amino acid transport	14	3.5	0.0103202	SLC36A1, CPT2, CACNB4, SLC19A1, SLC32A1, SLC25A20, SLC6A9, FOLR3, FOLR2, SLC6A8, SLC6A5, SLC22A4, SLC22A5, CACNA1A	371	50	2812	2.12226	1	0.180637	17.091
GOTERM_BP_FAT	GO:0046942~carboxylic acid transport	21	5.25	0.0157414	PPARA, SLC36A1, PPARD, CPT2, DRD2, PPARG, CACNB4, SLC19A1, AGXT, SLC10A1, SLC32A1, SLC25A20, SLC6A9, FOLR3, FOLR2, SLC6A8, SLC6A5, SLC22A4, SLC22A5, CROT, CACNA1A	371	93	2812	1.7115	1	0.237419	24.9238
GOTERM_BP_FAT	GO:0015849~organic acid transport	21	5.25	0.0176414	PPARA, SLC36A1, PPARD, CPT2, DRD2, PPARG, CACNB4, SLC19A1, AGXT, SLC10A1, SLC32A1, SLC25A20, SLC6A9, FOLR3, FOLR2, SLC6A8, SLC6A5, SLC22A4, SLC22A5, CROT, CACNA1A	371	94	2812	1.6933	1	0.256125	27.4996
GOTERM_MF_FAT	GO:0015293~symporter activity	10	2.5	0.618307	SLC32A1, SLC36A1, SLC6A9, SLC6A2, SLC6A8, SLC6A5, SLC6A4, SLC22A4, SLC22A5, SLC10A1	390	68	2798	1.05505	1	0.991608	100
Annotation Cluster 26	Enrichment Score: 2.084973046515363
Category	Term	Count	%	PValue	Genes	List Total	Pop Hits	Pop Total	Fold Enrichment	Bonferroni	Benjamini	FDR
GOTERM_BP_FAT	GO:0043266~regulation of potassium ion transport	7	1.75	0.000295683	ADRB2, DRD1, GCK, DRD2, NOS3, ADORA1, HTR2A	371	9	2812	5.89518	0.599238	0.0174307	0.532873
GOTERM_BP_FAT	GO:0001659~temperature homeostasis	9	2.25	0.000410186	GPX2, GPX1, ADRB2, DRD1, ADRB1, DRD2, IL1B, ADORA1, HTR2A	371	16	2812	4.26348	0.718762	0.0220095	0.738506
GOTERM_BP_FAT	GO:0048871~multicellular organismal homeostasis	12	3	0.0167806	XDH, GPX2, GPX1, ADRB2, DRD1, ADRB1, DRD2, VEGFA, IL1B, ADORA1, CTNNB1, HTR2A	371	42	2812	2.16558	1	0.247519	26.3431
GOTERM_MF_FAT	GO:0035240~dopamine binding	4	1	0.117909	ADRB2, DRD1, ADRB1, DRD2	390	9	2798	3.1886	1	0.670457	85.4882
GOTERM_MF_FAT	GO:0043178~alcohol binding	6	1.5	0.156666	ADRB2, DRD1, ADRB1, DRD2, APOC1, ADH7	390	21	2798	2.04982	1	0.739875	92.7305
Annotation Cluster 27	Enrichment Score: 2.042680065521768
Category	Term	Count	%	PValue	Genes	List Total	Pop Hits	Pop Total	Fold Enrichment	Bonferroni	Benjamini	FDR
KEGG_PATHWAY	hsa04664:Fc epsilon RI signaling pathway	24	6	9.6346e-06	PRKCA, IL4, PIK3CG, PDK1, TNF, MAP2K1, MAP2K2, MAP2K3, MAP2K4, MAPK11, MAPK10, PRKCB, AKT1, KRAS, MAPK14, MAPK9, PIK3CA, MAPK8, PLA2G2E, MAP2K7, MAP2K6, AKT3, AKT2, SYK	300	60	1938	2.584	0.00147302	0.000210564	0.0115441
KEGG_PATHWAY	hsa04012:ErbB signaling pathway	21	5.25	4.93799e-05	PRKCA, EGFR, PIK3CG, MAP2K1, BRAF, MAP2K2, MAP2K4, MAPK10, PRKCB, AKT1, CDKN1A, CDKN1B, KRAS, GSK3B, MAPK9, PIK3CA, MAPK8, MTOR, MAP2K7, AKT3, AKT2	300	53	1938	2.55962	0.00752684	0.00068661	0.0591537
KEGG_PATHWAY	hsa05215:Prostate cancer	24	6	9.99623e-05	EGFR, HSP90AB1, PIK3CG, AR, HSP90AA1, MAP2K1, BRAF, MAP2K2, PTEN, CDK2, CTNNB1, AKT1, PDPK1, CDKN1A, KRAS, CDKN1B, EP300, CASP9, GSK3B, PIK3CA, MTOR, GSTP1, AKT3, AKT2	300	68	1938	2.28	0.0151786	0.00127377	0.119715
KEGG_PATHWAY	hsa04722:Neurotrophin signaling pathway	23	5.75	0.000471549	PIK3CG, PDK1, MAP2K1, BRAF, MAP2K2, MAPK11, MAPKAPK2, MAPK10, AKT1, BDNF, KRAS, MAPK14, GSK3B, NTRK1, MAPK9, PIK3CA, MAPK8, CSK, MAP2K7, AKT3, CALM1, AKT2, MAP2K5	300	70	1938	2.12257	0.0696217	0.0045001	0.563576
KEGG_PATHWAY	hsa05213:Endometrial cancer	15	3.75	0.0006735	EGFR, PIK3CG, BRAF, MAP2K1, MAP2K2, PTEN, CTNNB1, AKT1, PDPK1, KRAS, CASP9, GSK3B, PIK3CA, AKT3, AKT2	300	37	1938	2.61892	0.0979454	0.00571031	0.804048
KEGG_PATHWAY	hsa04914:Progesterone-mediated oocyte maturation	17	4.25	0.00083351	HSP90AB1, PIK3CG, HSP90AA1, MAP2K1, BRAF, MAPK11, MAPK10, CDK2, AKT1, PGR, KRAS, MAPK14, PIK3CA, MAPK9, MAPK8, AKT3, AKT2	300	46	1938	2.38739	0.119777	0.00669225	0.994199
KEGG_PATHWAY	hsa05210:Colorectal cancer	18	4.5	0.00163015	EGFR, PIK3CG, MAP2K1, BRAF, CYCS, TGFBR2, MAPK10, CTNNB1, AKT1, CASP3, KRAS, CASP9, GSK3B, PIK3CA, MAPK9, MAPK8, AKT3, AKT2	300	53	1938	2.19396	0.2209	0.0124032	1.93594
KEGG_PATHWAY	hsa05200:Pathways in cancer	40	10	0.00173617	HSP90AB1, PPARD, PTGS2, MMP9, PPARG, PTEN, CTNNB1, AKT1, CASP3, KRAS, CASP9, PIK3CA, NOS2, AKT3, AKT2, PIK3CG, EGFR, PRKCA, AR, HSP90AA1, MAP2K1, BRAF, MAP2K2, TGFBR2, CYCS, MAPK10, CDK2, PRKCB, CDKN1A, CDKN1B, HDAC2, EP300, HDAC1, GSK3B, NTRK1, VEGFA, MAPK9, MAPK8, MTOR, GSTP1	300	162	1938	1.59506	0.233457	0.0125804	2.06066
KEGG_PATHWAY	hsa04660:T cell receptor signaling pathway	20	5	0.0029839	IL4, PIK3CG, PDK1, ITK, TNF, MAP2K1, MAP2K2, MAPK11, AKT1, PRKCQ, KRAS, MAPK14, GSK3B, LCK, ZAP70, MAPK9, PIK3CA, MAP2K7, AKT3, AKT2	300	65	1938	1.98769	0.366959	0.0196828	3.51747
KEGG_PATHWAY	hsa04370:VEGF signaling pathway	18	4.5	0.003172	PRKCA, PIK3CG, PTGS2, MAP2K1, MAP2K2, MAPK11, MAPKAPK2, PRKCB, AKT1, KRAS, CASP9, MAPK14, VEGFA, PIK3CA, NOS3, PLA2G2E, AKT3, AKT2	300	56	1938	2.07643	0.384972	0.0200499	3.73536
KEGG_PATHWAY	hsa05214:Glioma	16	4	0.00404592	PRKCA, EGFR, PIK3CG, BRAF, MAP2K1, MAP2K2, PTEN, PRKCB, AKT1, CDKN1A, KRAS, PIK3CA, MTOR, AKT3, CALM1, AKT2	300	48	1938	2.15333	0.462207	0.0235747	4.74178
KEGG_PATHWAY	hsa04910:Insulin signaling pathway	21	5.25	0.00533777	PIK3CG, MAP2K1, BRAF, MAP2K2, PRKAB1, ACACB, MAPK10, PCK1, AKT1, PDPK1, KRAS, GCK, GSK3B, MAPK9, PIK3CA, MAPK8, PRKAA1, MTOR, AKT3, CALM1, AKT2	300	73	1938	1.85836	0.559069	0.0298731	6.21183
KEGG_PATHWAY	hsa04620:Toll-like receptor signaling pathway	19	4.75	0.00717289	PIK3CG, TNF, MAP2K1, MAP2K2, MAP2K3, MAP2K4, MAPK11, TLR4, MAPK10, AKT1, MAPK14, MAPK9, IL1B, PIK3CA, MAPK8, MAP2K7, MAP2K6, AKT3, AKT2	300	65	1938	1.88831	0.667597	0.0385724	8.26437
KEGG_PATHWAY	hsa05223:Non-small cell lung cancer	14	3.5	0.00799175	PRKCA, EGFR, PIK3CG, BRAF, MAP2K1, MAP2K2, PRKCB, AKT1, PDPK1, KRAS, CASP9, PIK3CA, AKT3, AKT2	300	42	1938	2.15333	0.70702	0.0414492	9.16689
KEGG_PATHWAY	hsa05220:Chronic myeloid leukemia	14	3.5	0.046813	PIK3CG, BRAF, MAP2K1, MAP2K2, TGFBR2, AKT1, CDKN1A, CDKN1B, KRAS, HDAC2, HDAC1, PIK3CA, AKT3, AKT2	300	52	1938	1.73923	0.999348	0.184344	43.7011
KEGG_PATHWAY	hsa05221:Acute myeloid leukemia	12	3	0.047945	PIK3CG, AKT1, PPARD, KRAS, MAP2K1, BRAF, MAP2K2, PIM1, PIK3CA, MTOR, AKT3, AKT2	300	42	1938	1.84571	0.999456	0.175312	44.497
KEGG_PATHWAY	hsa05212:Pancreatic cancer	15	3.75	0.0593041	EGFR, PIK3CG, MAP2K1, BRAF, TGFBR2, MAPK10, AKT1, KRAS, CASP9, VEGFA, PIK3CA, MAPK9, MAPK8, AKT3, AKT2	300	59	1938	1.64237	0.999913	0.208514	51.9322
KEGG_PATHWAY	hsa04650:Natural killer cell mediated cytotoxicity	15	3.75	0.0842845	PRKCA, PIK3CG, TNF, MAP2K1, BRAF, MAP2K2, ITGB2, PRKCB, CASP3, KRAS, PTK2B, LCK, ZAP70, PIK3CA, SYK	300	62	1938	1.5629	0.999999	0.258714	65.1828
KEGG_PATHWAY	hsa04150:mTOR signaling pathway	10	2.5	0.103837	PIK3CG, AKT1, PDPK1, BRAF, VEGFA, PIK3CA, PRKAA1, MTOR, AKT3, AKT2	300	37	1938	1.74595	1	0.294928	73.1172
KEGG_PATHWAY	hsa05218:Melanoma	12	3	0.108582	EGFR, PIK3CG, AKT1, CDKN1A, KRAS, MAP2K1, BRAF, MAP2K2, PIK3CA, PTEN, AKT3, AKT2	300	48	1938	1.615	1	0.296525	74.7741
KEGG_PATHWAY	hsa04662:B cell receptor signaling pathway	11	2.75	0.11362	PIK3CG, AKT1, KRAS, MAP2K1, MAP2K2, GSK3B, PIK3CA, AKT3, PRKCB, SYK, AKT2	300	43	1938	1.65256	1	0.303597	76.4302
KEGG_PATHWAY	hsa04510:Focal adhesion	20	5	0.122683	PRKCA, EGFR, PIK3CG, MAP2K1, BRAF, BCAR1, ITGB3, MAPK10, PTEN, CTNNB1, PRKCB, AKT1, PDPK1, GSK3B, VEGFA, PIK3CA, MAPK9, MAPK8, AKT3, AKT2	300	94	1938	1.37447	1	0.319623	79.1612
KEGG_PATHWAY	hsa05211:Renal cell carcinoma	11	2.75	0.128005	PIK3CG, AKT1, EP300, KRAS, MAP2K1, BRAF, MAP2K2, VEGFA, PIK3CA, AKT3, AKT2	300	44	1938	1.615	1	0.326594	80.6265
KEGG_PATHWAY	hsa04062:Chemokine signaling pathway	17	4.25	0.289887	PIK3CG, ITK, CCL2, MAP2K1, BRAF, BCAR1, HCK, PRKCB, AKT1, KRAS, PTK2B, GSK3B, PIK3CA, GNB3, CSK, AKT3, AKT2	300	89	1938	1.23393	1	0.56455	98.346
KEGG_PATHWAY	hsa04666:Fc gamma R-mediated phagocytosis	10	2.5	0.293472	PRKCA, PIK3CG, AKT1, MAP2K1, HCK, PIK3CA, AKT3, PRKCB, SYK, AKT2	300	47	1938	1.37447	1	0.564162	98.4434
KEGG_PATHWAY	hsa04630:Jak-STAT signaling pathway	8	2	0.969087	PIK3CG, IL4, AKT1, EP300, PIM1, PIK3CA, AKT3, AKT2	300	78	1938	0.662564	1	0.996299	100
Annotation Cluster 28	Enrichment Score: 2.011120222414335
Category	Term	Count	%	PValue	Genes	List Total	Pop Hits	Pop Total	Fold Enrichment	Bonferroni	Benjamini	FDR
GOTERM_BP_FAT	GO:0042981~regulation of apoptosis	61	15.25	0.00163632	PTGS2, MMP9, BCAR1, TLR4, PTEN, ADORA1, AKT1, GPX1, BDNF, CASP3, CASP9, APOE, PIK3CA, IL1B, NOS3, CASP1, TOP2A, MAP2K6, PRKCA, EGFR, PIK3CG, BRAF, CYCS, PIM1, ESR1, GRIN2A, ESR2, DDIT3, ADRB2, LCK, VEGFA, MAPK9, RYR2, MAPK8, GSTP1, CCL2, TNF, ADORA2A, STK17B, PRKDC, CALR, VDR, KRAS, PPP2CA, PPP2CB, GLO1, IL4, NF1, GRIN1, SIRT1, TXNDC12, HDAC3, CDKN1A, CDKN1B, HDAC1, GSK3B, NTRK1, MPO, IGFBP3, CAC…	371	320	2812	1.44485	0.993678	0.0585005	2.91546
GOTERM_BP_FAT	GO:0043067~regulation of programmed cell death	61	15.25	0.00225514	PTGS2, MMP9, BCAR1, TLR4, PTEN, ADORA1, AKT1, GPX1, BDNF, CASP3, CASP9, APOE, PIK3CA, IL1B, NOS3, CASP1, TOP2A, MAP2K6, PRKCA, EGFR, PIK3CG, BRAF, CYCS, PIM1, ESR1, GRIN2A, ESR2, DDIT3, ADRB2, LCK, VEGFA, MAPK9, RYR2, MAPK8, GSTP1, CCL2, TNF, ADORA2A, STK17B, PRKDC, CALR, VDR, KRAS, PPP2CA, PPP2CB, GLO1, IL4, NF1, GRIN1, SIRT1, TXNDC12, HDAC3, CDKN1A, CDKN1B, HDAC1, GSK3B, NTRK1, MPO, IGFBP3, CAC…	371	324	2812	1.42701	0.99907	0.0687544	3.99695
GOTERM_BP_FAT	GO:0010941~regulation of cell death	61	15.25	0.00243034	PTGS2, MMP9, BCAR1, TLR4, PTEN, ADORA1, AKT1, GPX1, BDNF, CASP3, CASP9, APOE, PIK3CA, IL1B, NOS3, CASP1, TOP2A, MAP2K6, PRKCA, EGFR, PIK3CG, BRAF, CYCS, PIM1, ESR1, GRIN2A, ESR2, DDIT3, ADRB2, LCK, VEGFA, MAPK9, RYR2, MAPK8, GSTP1, CCL2, TNF, ADORA2A, STK17B, PRKDC, CALR, VDR, KRAS, PPP2CA, PPP2CB, GLO1, IL4, NF1, GRIN1, SIRT1, TXNDC12, HDAC3, CDKN1A, CDKN1B, HDAC1, GSK3B, NTRK1, MPO, IGFBP3, CAC…	371	325	2812	1.42262	0.99946	0.0704421	4.30108
GOTERM_BP_FAT	GO:0043065~positive regulation of apoptosis	35	8.75	0.0025744	TNF, PTGS2, ADORA2A, MMP9, STK17B, PRKDC, TLR4, ADORA1, PTEN, AKT1, VDR, GPX1, CASP3, CASP9, APOE, PPP2CA, IL1B, CASP1, TOP2A, MAP2K6, PRKCA, NF1, GRIN1, GRIN2A, DDIT3, TXNDC12, CDKN1A, ADRB2, CDKN1B, LCK, MAPK9, RYR2, MAPK8, IGFBP3, HDAC6	371	161	2812	1.64772	0.999654	0.0730983	4.55047
GOTERM_BP_FAT	GO:0010942~positive regulation of cell death	35	8.75	0.00319087	TNF, PTGS2, ADORA2A, MMP9, STK17B, PRKDC, TLR4, ADORA1, PTEN, AKT1, VDR, GPX1, CASP3, CASP9, APOE, PPP2CA, IL1B, CASP1, TOP2A, MAP2K6, PRKCA, NF1, GRIN1, GRIN2A, DDIT3, TXNDC12, CDKN1A, ADRB2, CDKN1B, LCK, MAPK9, RYR2, MAPK8, IGFBP3, HDAC6	371	163	2812	1.6275	0.999949	0.0859189	5.61072
GOTERM_BP_FAT	GO:0043068~positive regulation of programmed cell death	35	8.75	0.00319087	TNF, PTGS2, ADORA2A, MMP9, STK17B, PRKDC, TLR4, ADORA1, PTEN, AKT1, VDR, GPX1, CASP3, CASP9, APOE, PPP2CA, IL1B, CASP1, TOP2A, MAP2K6, PRKCA, NF1, GRIN1, GRIN2A, DDIT3, TXNDC12, CDKN1A, ADRB2, CDKN1B, LCK, MAPK9, RYR2, MAPK8, IGFBP3, HDAC6	371	163	2812	1.6275	0.999949	0.0859189	5.61072
GOTERM_BP_FAT	GO:0043066~negative regulation of apoptosis	34	8.5	0.00488742	TNF, CCL2, ADORA2A, ADORA1, PTEN, AKT1, GPX1, CASP3, BDNF, KRAS, APOE, PPP2CB, IL1B, PIK3CA, NOS3, GLO1, PIK3CG, IL4, EGFR, BRAF, GRIN1, PIM1, ESR1, ESR2, CDKN1A, HDAC3, HDAC1, GSK3B, NTRK1, VEGFA, MPO, MAPK8, CACNA1A, GSTP1	371	161	2812	1.60064	1	0.114136	8.47143
GOTERM_BP_FAT	GO:0043069~negative regulation of programmed cell death	34	8.5	0.00596568	TNF, CCL2, ADORA2A, ADORA1, PTEN, AKT1, GPX1, CASP3, BDNF, KRAS, APOE, PPP2CB, IL1B, PIK3CA, NOS3, GLO1, PIK3CG, IL4, EGFR, BRAF, GRIN1, PIM1, ESR1, ESR2, CDKN1A, HDAC3, HDAC1, GSK3B, NTRK1, VEGFA, MPO, MAPK8, CACNA1A, GSTP1	371	163	2812	1.581	1	0.12719	10.2468
GOTERM_BP_FAT	GO:0060548~negative regulation of cell death	34	8.5	0.00657575	TNF, CCL2, ADORA2A, ADORA1, PTEN, AKT1, GPX1, CASP3, BDNF, KRAS, APOE, PPP2CB, IL1B, PIK3CA, NOS3, GLO1, PIK3CG, IL4, EGFR, BRAF, GRIN1, PIM1, ESR1, ESR2, CDKN1A, HDAC3, HDAC1, GSK3B, NTRK1, VEGFA, MPO, MAPK8, CACNA1A, GSTP1	371	164	2812	1.57136	1	0.133816	11.2368
GOTERM_BP_FAT	GO:0006916~anti-apoptosis	19	4.75	0.0662122	TNF, CCL2, BRAF, ESR1, ESR2, AKT1, GPX1, HDAC3, BDNF, HDAC1, APOE, GSK3B, VEGFA, MPO, IL1B, PIK3CA, NOS3, GLO1, GSTP1	371	95	2812	1.5159	1	0.558616	70.9955
GOTERM_BP_FAT	GO:0006917~induction of apoptosis	19	4.75	0.131013	PRKCA, TNF, ADORA2A, STK17B, ADORA1, PTEN, TXNDC12, GPX1, VDR, CDKN1A, CASP3, CDKN1B, APOE, PPP2CA, LCK, RYR2, MAPK9, MAPK8, CASP1	371	104	2812	1.38472	1	0.76254	92.0908
GOTERM_BP_FAT	GO:0008624~induction of apoptosis by extracellular signals	9	2.25	0.13102	PRKCA, VDR, CASP3, TNF, ADORA2A, RYR2, MAPK9, MAPK8, ADORA1	371	39	2812	1.74912	1	0.761429	92.0919
GOTERM_BP_FAT	GO:0012502~induction of programmed cell death	19	4.75	0.139945	PRKCA, TNF, ADORA2A, STK17B, ADORA1, PTEN, TXNDC12, GPX1, VDR, CDKN1A, CASP3, CDKN1B, APOE, PPP2CA, LCK, RYR2, MAPK9, MAPK8, CASP1	371	105	2812	1.37153	1	0.776615	93.4375
Annotation Cluster 29	Enrichment Score: 2.0074179123065283
Category	Term	Count	%	PValue	Genes	List Total	Pop Hits	Pop Total	Fold Enrichment	Bonferroni	Benjamini	FDR
GOTERM_BP_FAT	GO:0043279~response to alkaloid	17	4.25	0.000135271	DRD1, UQCRC1, ADORA2A, DRD2, PPARG, GRIN1, FKBP1A, HTR1B, HDAC2, PTK2B, ADRA1B, RYR1, SRR, ABAT, RYR2, IL1B, HTR2C	371	46	2812	2.80113	0.341826	0.00968043	0.244116
GOTERM_BP_FAT	GO:0042220~response to cocaine	7	1.75	0.030096	HTR1B, DRD1, HDAC2, DRD2, PTK2B, ADRA1B, ABAT	371	19	2812	2.79245	1	0.359616	42.4263
GOTERM_BP_FAT	GO:0014073~response to tropane	7	1.75	0.030096	HTR1B, DRD1, HDAC2, DRD2, PTK2B, ADRA1B, ABAT	371	19	2812	2.79245	1	0.359616	42.4263
GOTERM_BP_FAT	GO:0048148~behavioral response to cocaine	4	1	0.0762267	DRD1, DRD2, ADRA1B, ABAT	371	8	2812	3.78976	1	0.595317	76.1296
Annotation Cluster 30	Enrichment Score: 2.0004654395601222
Category	Term	Count	%	PValue	Genes	List Total	Pop Hits	Pop Total	Fold Enrichment	Bonferroni	Benjamini	FDR
SP_PIR_KEYWORDS	peroxidase	12	3	2.53929e-06	GPX2, GPX1, PTGS2, GPX6, GPX5, EPX, GPX4, PTGS1, GPX3, MPO, GPX8, GPX7	398	18	3001	5.0268	0.00108877	0.00015561	0.00357782
GOTERM_MF_FAT	GO:0043295~glutathione binding	5	1.25	0.00164008	GSS, GSR, GPX1, GPX4, GPX3	390	5	2798	7.17436	0.737137	0.0450279	2.49372
GOTERM_BP_FAT	GO:0070301~cellular response to hydrogen peroxide	6	1.5	0.00899653	GPX1, EPX, GPX4, GPX3, MPO, HDAC6	371	11	2812	4.13428	1	0.163042	15.0646
GOTERM_BP_FAT	GO:0000302~response to reactive oxygen species	13	3.25	0.0131503	PRKCA, GPX1, EP300, APOE, PTK2B, EPX, GPX4, GPX3, PPP2CB, MPO, DDIT3, HDAC6, GLRX2	371	46	2812	2.14204	1	0.213976	21.2717
GOTERM_BP_FAT	GO:0042542~response to hydrogen peroxide	11	2.75	0.0178248	GPX1, EP300, PTK2B, EPX, GPX4, GPX3, PPP2CB, MPO, DDIT3, GLRX2, HDAC6	371	37	2812	2.25337	1	0.257244	27.7438
GOTERM_BP_FAT	GO:0042744~hydrogen peroxide catabolic process	5	1.25	0.0323193	GPX1, EPX, GPX4, GPX3, MPO	371	10	2812	3.78976	1	0.372474	44.7646
GOTERM_BP_FAT	GO:0042743~hydrogen peroxide metabolic process	6	1.5	0.048758	GPX1, CYP1A1, EPX, GPX4, GPX3, MPO	371	16	2812	2.84232	1	0.470619	59.47
GOTERM_BP_FAT	GO:0034614~cellular response to reactive oxygen species	6	1.5	0.048758	GPX1, EPX, GPX4, GPX3, MPO, HDAC6	371	16	2812	2.84232	1	0.470619	59.47
GOTERM_BP_FAT	GO:0034599~cellular response to oxidative stress	7	1.75	0.071295	GPX1, G6PD, EPX, GPX4, GPX3, MPO, HDAC6	371	23	2812	2.30681	1	0.575373	73.7192
GOTERM_BP_FAT	GO:0006800~oxygen and reactive oxygen species metabolic process	8	2	0.205645	GPX1, CYP1A1, PTK2B, EPX, GPX4, GPX3, MPO, NOS2	371	37	2812	1.63881	1	0.876009	98.4385
Annotation Cluster 31	Enrichment Score: 1.9823958512174007
Category	Term	Count	%	PValue	Genes	List Total	Pop Hits	Pop Total	Fold Enrichment	Bonferroni	Benjamini	FDR
KEGG_PATHWAY	hsa00260:Glycine, serine and threonine metabolism	13	3.25	0.000184584	SHMT1, ALAS1, SHMT2, ALAS2, GATM, SRR, GCAT, AGXT2, GAMT, GNMT, AGXT, PIPOX, GLDC	300	26	1938	3.23	0.0278488	0.00201539	0.220955
INTERPRO	IPR001917:Aminotransferase, class-II, pyridoxal-phosphate binding site	6	1.5	0.000681692	ALAS1, SPTLC1, ALAS2, SPTLC2, SPTLC3, GCAT	395	7	2959	6.42098	0.391722	0.0375183	1.02864
PIR_SUPERFAMILY	PIRSF800003:alpha-oxoamine synthase	5	1.25	0.00178431	ALAS1, SPTLC1, ALAS2, SPTLC2, GCAT	310	5	2173	7.00968	0.349753	0.102014	2.28028
GOTERM_MF_FAT	GO:0016769~transferase activity, transferring nitrogenous groups	10	2.5	0.00460615	ALAS1, SPTLC1, ALAS2, GATM, SPTLC2, SPTLC3, GCAT, ABAT, AGXT2, AGXT	390	25	2798	2.86974	0.976671	0.10181	6.85656
INTERPRO	IPR015421:Pyridoxal phosphate-dependent transferase, major region, subdomain 1	12	3	0.00676363	SHMT1, ALAS1, SHMT2, SPTLC1, ALAS2, SPTLC2, SPTLC3, GCAT, ABAT, AGXT2, AGXT, GLDC	395	37	2959	2.42956	0.992898	0.21915	9.77848
PIR_SUPERFAMILY	PIRSF038087:8-amino-7-oxononanoate synthase / 2-amino-3-ketobutyrate:CoA ligase	4	1	0.0101996	SPTLC1, SPTLC2, SPTLC3, GCAT	310	4	2173	7.00968	0.915476	0.389907	12.4022
GOTERM_MF_FAT	GO:0070279~vitamin B6 binding	13	3.25	0.0234458	SHMT1, ALAS1, SHMT2, SPTLC1, ALAS2, SPTLC2, SPTLC3, SRR, GCAT, ABAT, AGXT2, AGXT, GLDC	390	47	2798	1.9844	1	0.287382	30.581
GOTERM_MF_FAT	GO:0030170~pyridoxal phosphate binding	13	3.25	0.0234458	SHMT1, ALAS1, SHMT2, SPTLC1, ALAS2, SPTLC2, SPTLC3, SRR, GCAT, ABAT, AGXT2, AGXT, GLDC	390	47	2798	1.9844	1	0.287382	30.581
SP_PIR_KEYWORDS	pyridoxal phosphate	14	3.5	0.0275051	ODC1, SHMT1, SHMT2, SPTLC1, SPTLC2, SPTLC3, GCAT, AGXT, GLDC, ALAS1, ALAS2, SRR, ABAT, AGXT2	398	56	3001	1.88505	0.999994	0.296657	32.4956
INTERPRO	IPR004839:Aminotransferase, class I and II	6	1.5	0.0391991	ALAS1, SPTLC1, ALAS2, SPTLC2, SPTLC3, GCAT	395	15	2959	2.99646	1	0.575732	45.4646
GOTERM_MF_FAT	GO:0019842~vitamin binding	21	5.25	0.0546033	SHMT1, SHMT2, SPTLC1, SPTLC2, SPTLC3, GCAT, ADH7, ACACB, SLC19A1, AGXT, SEC14L2, GLDC, ALAS1, FOLR3, ALAS2, FOLR2, MTR, SRR, ABAT, AGXT2, GNMT	390	100	2798	1.50662	1	0.456335	57.8476
GOTERM_MF_FAT	GO:0048037~cofactor binding	30	7.5	0.0840387	XDH, ACADSB, ME2, HMGCR, GCAT, AGXT, GLDC, TYMS, GSR, ALAS1, ALAS2, SRR, GCSH, NOS3, NOS2, NQO2, SHMT1, SHMT2, SPTLC1, NOS1, SPTLC2, SPTLC3, SIRT5, SIRT1, TXNDC12, G6PD, ABAT, TXNRD1, AGXT2, PARP1	390	162	2798	1.32858	1	0.586106	74.0893
GOTERM_MF_FAT	GO:0016408~C-acyltransferase activity	4	1	0.0872943	SPTLC1, SPTLC2, SPTLC3, GCAT	390	8	2798	3.58718	1	0.591723	75.4706
Annotation Cluster 32	Enrichment Score: 1.946129041466492
Category	Term	Count	%	PValue	Genes	List Total	Pop Hits	Pop Total	Fold Enrichment	Bonferroni	Benjamini	FDR
GOTERM_BP_FAT	GO:0006600~creatine metabolic process	6	1.5	0.00153093	CKMT1A, CKM, GATM, CKMT2, GAMT, CKB	371	8	2812	5.68464	0.991237	0.0554772	2.73014
GOTERM_BP_FAT	GO:0006599~phosphagen metabolic process	6	1.5	0.00153093	CKMT1A, CKM, GATM, CKMT2, GAMT, CKB	371	8	2812	5.68464	0.991237	0.0554772	2.73014
INTERPRO	IPR000749:ATP:guanido phosphotransferase	4	1	0.00845019	CKMT1A, CKM, CKMT2, CKB	395	4	2959	7.49114	0.997943	0.255162	12.0737
GOTERM_MF_FAT	GO:0004111~creatine kinase activity	4	1	0.00957167	CKMT1A, CKM, CKMT2, CKB	390	4	2798	7.17436	0.999602	0.166454	13.7543
KEGG_PATHWAY	hsa00330:Arginine and proline metabolism	14	3.5	0.0253077	ODC1, NOS1, GATM, OTC, CPS1, CKB, CKMT1A, CKM, CKMT2, GAMT, NOS3, NOS2, AMD1, SMS	300	48	1938	1.88417	0.980197	0.115347	26.4463
INTERPRO	IPR014746:Glutamine synthetase/guanido kinase, catalytic region	4	1	0.0343647	CKMT1A, CKM, CKMT2, CKB	395	6	2959	4.99409	1	0.538142	41.1524
GOTERM_MF_FAT	GO:0016775~phosphotransferase activity, nitrogenous group as acceptor	6	1.5	0.0345971	PDK1, CKMT1A, CKM, CKMT2, KCNH2, CKB	390	14	2798	3.07473	1	0.356565	41.8243
GOTERM_BP_FAT	GO:0042396~phosphagen biosynthetic process	3	0.75	0.0472931	CKM, GATM, GAMT	371	3	2812	7.57951	1	0.462906	58.3273
Annotation Cluster 33	Enrichment Score: 1.9342435139622922
Category	Term	Count	%	PValue	Genes	List Total	Pop Hits	Pop Total	Fold Enrichment	Bonferroni	Benjamini	FDR
GOTERM_BP_FAT	GO:0007628~adult walking behavior	8	2	5.44064e-05	SCN1A, DRD1, GLRB, GLRA1, DRD2, CACNB4, CACNA1C, CACNA1A	371	10	2812	6.06361	0.15484	0.00559195	0.0982521
GOTERM_BP_FAT	GO:0008344~adult locomotory behavior	11	2.75	7.49729e-05	SCN1A, DRD1, GLRB, GLRA1, DRD2, GRIN2D, GRIN1, CACNB4, CACNA1C, CACNA1A, OPRD1	371	20	2812	4.16873	0.206915	0.00624595	0.135369
GOTERM_BP_FAT	GO:0017156~calcium ion-dependent exocytosis	4	1	0.0184182	GLRB, GLRA1, CACNA1C, CACNA1A	371	5	2812	6.06361	1	0.263425	28.5283
GOTERM_BP_FAT	GO:0060004~reflex	3	0.75	0.181005	GLRB, GLRA1, CACNA1A	371	6	2812	3.78976	1	0.846891	97.2884
GOTERM_BP_FAT	GO:0006887~exocytosis	5	1.25	0.233711	GLRB, GLRA1, GARS, CACNA1C, CACNA1A	371	19	2812	1.99461	1	0.905428	99.1848
GOTERM_BP_FAT	GO:0032940~secretion by cell	7	1.75	0.780491	BDNF, GLRB, GLRA1, GARS, CACNA1C, CACNA1A, SYK	371	57	2812	0.930818	1	0.999887	100
Annotation Cluster 34	Enrichment Score: 1.886800911944861
Category	Term	Count	%	PValue	Genes	List Total	Pop Hits	Pop Total	Fold Enrichment	Bonferroni	Benjamini	FDR
GOTERM_BP_FAT	GO:0042592~homeostatic process	74	18.5	2.66529e-05	PPARD, CASR, GLRA1, ATP5B, PPARG, KCNJ11, ADORA1, CTNNB1, CKB, GPX2, AKT1, GSR, GPX1, CASP3, APOA1, ALAS2, GRIN2B, GRIN2C, APOE, IL1B, SLC22A5, KCNQ1, PRKCA, OTC, GRIN2A, DDIT3, PRKCB, ADRB2, G6PD, EP300, ADRB1, RYR3, LCK, VEGFA, GAA, RYR1, RYR2, TXNRD1, KCNH2, XDH, DRD1, SCN1A, CCL2, ADORA2A, DRD2, PRKDC, FKBP1A, CACNB4, CALR, GLRX2, VDR, PTK2B, GLRX, LPL, GLRB, NF1, GRIN1, CPS1, ITPR1, PCK1, KC…	371	358	2812	1.56672	0.0791075	0.00293896	0.0481437
GOTERM_BP_FAT	GO:0019725~cellular homeostasis	52	13	0.000312699	CASR, PPARD, GLRA1, ATP5B, ADORA1, KCNJ11, CKB, GPX1, GSR, ALAS2, GRIN2B, APOE, GRIN2C, IL1B, KCNQ1, PRKCA, GRIN2A, DDIT3, PRKCB, RYR3, LCK, GAA, RYR1, RYR2, TXNRD1, KCNH2, SCN1A, DRD1, CCL2, ADORA2A, DRD2, FKBP1A, CACNB4, CALR, GLRX2, VDR, PTK2B, GLRX, GLRB, NF1, GRIN1, ITPR1, TXNDC12, KCNN4, CD55, ATP2A2, GCK, ATP2A1, CACNA1G, CACNA1F, CACNA1C, CACNA1A	371	245	2812	1.60871	0.619784	0.0180801	0.563458
GOTERM_BP_FAT	GO:0055082~cellular chemical homeostasis	43	10.75	0.00364107	DRD1, PPARD, SCN1A, CASR, CCL2, GLRA1, ADORA2A, DRD2, ATP5B, FKBP1A, CACNB4, CALR, ADORA1, KCNJ11, CKB, VDR, ALAS2, GRIN2B, APOE, PTK2B, GRIN2C, IL1B, KCNQ1, PRKCA, GLRB, NF1, GRIN1, GRIN2A, ITPR1, PRKCB, CD55, GCK, ATP2A2, RYR3, ATP2A1, LCK, RYR1, CACNA1G, RYR2, CACNA1F, KCNH2, CACNA1C, CACNA1A	371	214	2812	1.52299	0.999987	0.0918989	6.37797
GOTERM_BP_FAT	GO:0050801~ion homeostasis	44	11	0.00422249	DRD1, PPARD, SCN1A, CASR, CCL2, GLRA1, ADORA2A, DRD2, ATP5B, FKBP1A, CACNB4, CALR, ADORA1, KCNJ11, CKB, VDR, ALAS2, GRIN2B, PTK2B, APOE, GRIN2C, IL1B, KCNQ1, PRKCA, GLRB, OTC, NF1, GRIN1, GRIN2A, CPS1, ITPR1, PRKCB, CD55, ATP2A2, RYR3, ATP2A1, LCK, RYR1, CACNA1G, RYR2, CACNA1F, KCNH2, CACNA1C, CACNA1A	371	222	2812	1.50225	0.999998	0.101692	7.36013
GOTERM_BP_FAT	GO:0006873~cellular ion homeostasis	42	10.5	0.00534336	DRD1, PPARD, SCN1A, CASR, CCL2, GLRA1, ADORA2A, DRD2, ATP5B, FKBP1A, CACNB4, CALR, ADORA1, KCNJ11, CKB, VDR, ALAS2, GRIN2B, APOE, PTK2B, GRIN2C, IL1B, KCNQ1, PRKCA, GLRB, NF1, GRIN1, GRIN2A, ITPR1, PRKCB, CD55, ATP2A2, RYR3, ATP2A1, LCK, RYR1, CACNA1G, RYR2, CACNA1F, KCNH2, CACNA1C, CACNA1A	371	212	2812	1.5016	1	0.120515	9.22616
GOTERM_BP_FAT	GO:0048878~chemical homeostasis	52	13	0.00600077	CASR, PPARD, GLRA1, ATP5B, PPARG, ADORA1, KCNJ11, CKB, APOA1, ALAS2, GRIN2B, APOE, GRIN2C, IL1B, KCNQ1, PRKCA, OTC, GRIN2A, PRKCB, RYR3, VEGFA, LCK, RYR1, RYR2, KCNH2, DRD1, SCN1A, CCL2, ADORA2A, DRD2, FKBP1A, CACNB4, CALR, VDR, PTK2B, LPL, GLRB, NF1, GRIN1, CPS1, ITPR1, PCK1, CD55, GCK, ATP2A2, ATP2A1, ADRA1B, CACNA1G, CACNA1E, CACNA1F, CACNA1C, CACNA1A	371	278	2812	1.41775	1	0.127019	10.304
GOTERM_BP_FAT	GO:0006874~cellular calcium ion homeostasis	26	6.5	0.0136699	CASR, DRD1, CCL2, DRD2, FKBP1A, CACNB4, CALR, VDR, APOE, PTK2B, IL1B, PRKCA, GRIN1, ITPR1, PRKCB, CD55, ATP2A2, RYR3, ATP2A1, LCK, CACNA1G, RYR1, RYR2, CACNA1F, CACNA1C, CACNA1A	371	122	2812	1.61531	1	0.2192	22.0172
GOTERM_BP_FAT	GO:0055074~calcium ion homeostasis	26	6.5	0.016693	CASR, DRD1, CCL2, DRD2, FKBP1A, CACNB4, CALR, VDR, APOE, PTK2B, IL1B, PRKCA, GRIN1, ITPR1, PRKCB, CD55, ATP2A2, RYR3, ATP2A1, LCK, CACNA1G, RYR1, RYR2, CACNA1F, CACNA1C, CACNA1A	371	124	2812	1.58925	1	0.247555	26.2244
GOTERM_BP_FAT	GO:0006875~cellular metal ion homeostasis	26	6.5	0.0243174	CASR, DRD1, CCL2, DRD2, FKBP1A, CACNB4, CALR, VDR, APOE, PTK2B, IL1B, PRKCA, GRIN1, ITPR1, PRKCB, CD55, ATP2A2, RYR3, ATP2A1, LCK, CACNA1G, RYR1, RYR2, CACNA1F, CACNA1C, CACNA1A	371	128	2812	1.53959	1	0.311425	35.9035
GOTERM_BP_FAT	GO:0030005~cellular di-, tri-valent inorganic cation homeostasis	27	6.75	0.0281501	CASR, DRD1, CCL2, DRD2, FKBP1A, CACNB4, CALR, VDR, ALAS2, APOE, PTK2B, IL1B, PRKCA, GRIN1, ITPR1, PRKCB, CD55, ATP2A2, RYR3, ATP2A1, LCK, CACNA1G, RYR1, RYR2, CACNA1F, CACNA1C, CACNA1A	371	136	2812	1.50476	1	0.343231	40.3032
GOTERM_BP_FAT	GO:0055065~metal ion homeostasis	26	6.5	0.0316276	CASR, DRD1, CCL2, DRD2, FKBP1A, CACNB4, CALR, VDR, APOE, PTK2B, IL1B, PRKCA, GRIN1, ITPR1, PRKCB, CD55, ATP2A2, RYR3, ATP2A1, LCK, CACNA1G, RYR1, RYR2, CACNA1F, CACNA1C, CACNA1A	371	131	2812	1.50433	1	0.370101	44.0469
GOTERM_BP_FAT	GO:0055066~di-, tri-valent inorganic cation homeostasis	27	6.75	0.0390638	CASR, DRD1, CCL2, DRD2, FKBP1A, CACNB4, CALR, VDR, ALAS2, APOE, PTK2B, IL1B, PRKCA, GRIN1, ITPR1, PRKCB, CD55, ATP2A2, RYR3, ATP2A1, LCK, CACNA1G, RYR1, RYR2, CACNA1F, CACNA1C, CACNA1A	371	140	2812	1.46176	1	0.418861	51.3215
GOTERM_BP_FAT	GO:0030003~cellular cation homeostasis	28	7	0.0406616	CASR, DRD1, CCL2, DRD2, ATP5B, FKBP1A, CACNB4, CALR, VDR, ALAS2, APOE, PTK2B, IL1B, PRKCA, GRIN1, ITPR1, PRKCB, CD55, ATP2A2, RYR3, ATP2A1, LCK, CACNA1G, RYR1, RYR2, CACNA1F, CACNA1C, CACNA1A	371	147	2812	1.44372	1	0.429073	52.7633
GOTERM_BP_FAT	GO:0055080~cation homeostasis	28	7	0.0669285	CASR, DRD1, CCL2, DRD2, ATP5B, FKBP1A, CACNB4, CALR, VDR, ALAS2, APOE, PTK2B, IL1B, PRKCA, GRIN1, ITPR1, PRKCB, CD55, ATP2A2, RYR3, ATP2A1, LCK, CACNA1G, RYR1, RYR2, CACNA1F, CACNA1C, CACNA1A	371	154	2812	1.37809	1	0.55848	71.3949
GOTERM_BP_FAT	GO:0007204~elevation of cytosolic calcium ion concentration	12	3	0.522827	CD55, DRD1, DRD2, PTK2B, LCK, RYR1, CACNA1G, RYR2, IL1B, FKBP1A, CACNA1C, CACNA1A	371	82	2812	1.1092	1	0.994011	99.9998
GOTERM_BP_FAT	GO:0051480~cytosolic calcium ion homeostasis	12	3	0.573859	CD55, DRD1, DRD2, PTK2B, LCK, RYR1, CACNA1G, RYR2, IL1B, FKBP1A, CACNA1C, CACNA1A	371	85	2812	1.07005	1	0.996474	100
Annotation Cluster 35	Enrichment Score: 1.8826797688951897
Category	Term	Count	%	PValue	Genes	List Total	Pop Hits	Pop Total	Fold Enrichment	Bonferroni	Benjamini	FDR
UP_SEQ_FEATURE	metal ion-binding site:Divalent metal cation	6	1.5	0.00310182	CACNA2D1, ME2, CACNA2D3, HDAC8, CACNA2D2, CACNA2D4	396	9	2997	5.04545	0.954265	0.226689	4.7857
UP_SEQ_FEATURE	domain:Cache	4	1	0.00820413	CACNA2D1, CACNA2D3, CACNA2D2, CACNA2D4	396	4	2997	7.56818	0.99972	0.381955	12.1941
UP_SEQ_FEATURE	short sequence motif:MIDAS-like motif	4	1	0.00820413	CACNA2D1, CACNA2D3, CACNA2D2, CACNA2D4	396	4	2997	7.56818	0.99972	0.381955	12.1941
INTERPRO	IPR004010:Cache	4	1	0.00845019	CACNA2D1, CACNA2D3, CACNA2D2, CACNA2D4	395	4	2959	7.49114	0.997943	0.255162	12.0737
INTERPRO	IPR013608:VWA N-terminal	4	1	0.00845019	CACNA2D1, CACNA2D3, CACNA2D2, CACNA2D4	395	4	2959	7.49114	0.997943	0.255162	12.0737
PIR_SUPERFAMILY	PIRSF002446:voltage-dependent calcium channel, fused alpha-2/delta subunits	4	1	0.0101996	CACNA2D1, CACNA2D3, CACNA2D2, CACNA2D4	310	4	2173	7.00968	0.915476	0.389907	12.4022
SMART	SM00327:VWA	6	1.5	0.030699	CACNA2D1, ITGB2, ITGB3, CACNA2D3, CACNA2D2, CACNA2D4	146	17	1323	3.19823	0.924826	0.276383	28.3873
UP_SEQ_FEATURE	domain:VWFA	6	1.5	0.0376983	CACNA2D1, ITGB2, ITGB3, CACNA2D3, CACNA2D2, CACNA2D4	396	15	2997	3.02727	1	0.782668	45.4796
INTERPRO	IPR002035:von Willebrand factor, type A	6	1.5	0.0646309	CACNA2D1, ITGB2, ITGB3, CACNA2D3, CACNA2D2, CACNA2D4	395	17	2959	2.64393	1	0.695166	63.6898
Annotation Cluster 36	Enrichment Score: 1.8625964819304375
Category	Term	Count	%	PValue	Genes	List Total	Pop Hits	Pop Total	Fold Enrichment	Bonferroni	Benjamini	FDR
GOTERM_BP_FAT	GO:0060341~regulation of cellular localization	29	7.25	0.00112885	TNF, ADORA2B, ADORA2A, DRD2, PTGS1, ADORA1, KCNJ11, HTR1B, APOA1, GRIN2B, IL1B, NOS2, CASP1, KCNQ1, SYK, PRKCA, NF1, SIRT1, CPT1A, PRKCQ, KCNN4, GCK, GRM7, GSK3B, RYR2, HTR2C, CACNA1A, CALM1, HTR2A	371	119	2812	1.84711	0.969572	0.0454976	2.02001
GOTERM_BP_FAT	GO:0051046~regulation of secretion	24	6	0.00891968	PRKCA, TNF, ADORA2B, ADORA2A, DRD2, PTGS1, ADORA1, KCNJ11, CPT1A, KCNN4, PRKCQ, HTR1B, APOA1, GCK, GRIN2B, GRM7, IL1B, NOS2, CASP1, HTR2C, KCNQ1, CACNA1A, HTR2A, SYK	371	106	2812	1.71612	1	0.162711	14.9455
GOTERM_BP_FAT	GO:0051050~positive regulation of transport	23	5.75	0.0449105	PRKCA, DRD1, TNF, ADORA2B, ADORA2A, DRD2, CALR, ADORA1, AKT1, KCNN4, PRKCQ, ADRB2, GCK, GRIN2B, APOE, GSK3B, P2RY1, IL1B, CASP1, HTR2C, CALM1, AKT2, SYK	371	116	2812	1.50283	1	0.452299	56.4037
GOTERM_BP_FAT	GO:0051047~positive regulation of secretion	13	3.25	0.0783933	PRKCA, KCNN4, PRKCQ, TNF, GCK, ADORA2B, GRIN2B, ADORA2A, DRD2, CASP1, ADORA1, HTR2C, SYK	371	59	2812	1.67006	1	0.601976	77.1211
Annotation Cluster 37	Enrichment Score: 1.834878632159955
Category	Term	Count	%	PValue	Genes	List Total	Pop Hits	Pop Total	Fold Enrichment	Bonferroni	Benjamini	FDR
GOTERM_BP_FAT	GO:0048585~negative regulation of response to stimulus	20	5	6.24377e-05	PRKCA, PPARA, A2M, DRD1, ADORA2A, DRD2, PPARG, GRIN1, GRIN3A, ESR2, ADORA1, SIRT1, AKT1, GPX2, GPX1, HDAC3, ADRB2, APOE, IL1B, MTOR	371	57	2812	2.65948	0.17557	0.00601507	0.112748
GOTERM_BP_FAT	GO:0032102~negative regulation of response to external stimulus	13	3.25	0.000427791	GPX2, PPARA, GPX1, ADRB2, DRD1, ADORA2A, DRD2, APOE, GRIN1, PPARG, MTOR, GRIN3A, ADORA1	371	32	2812	3.07918	0.733668	0.0225524	0.770087
GOTERM_BP_FAT	GO:0032101~regulation of response to external stimulus	22	5.5	0.0125282	PRKCA, PPARA, A2M, DRD1, ADORA2B, PTGS2, ADORA2A, DRD2, GRIN1, TGFBR2, PPARG, TLR4, GRIN3A, ADORA1, GPX2, GPX1, ADRB2, APOE, GPX4, VEGFA, NOS3, MTOR	371	97	2812	1.71907	1	0.205992	20.37
GOTERM_BP_FAT	GO:0050727~regulation of inflammatory response	13	3.25	0.021628	PRKCA, A2M, ADORA2B, PTGS2, ADORA2A, PPARG, TLR4, ADORA1, GPX2, GPX1, ADRB2, APOE, GPX4	371	49	2812	2.01089	1	0.288043	32.6352
GOTERM_BP_FAT	GO:0031348~negative regulation of defense response	8	2	0.0239939	GPX2, GPX1, A2M, ADRB2, ADORA2A, APOE, PPARG, ADORA1	371	23	2812	2.63635	1	0.30921	35.5185
GOTERM_BP_FAT	GO:0050728~negative regulation of inflammatory response	7	1.75	0.0383821	GPX2, GPX1, ADRB2, ADORA2A, APOE, PPARG, ADORA1	371	20	2812	2.65283	1	0.415994	50.6938
GOTERM_BP_FAT	GO:0050777~negative regulation of immune response	3	0.75	0.525981	GPX2, GPX1, A2M	371	13	2812	1.74912	1	0.994214	99.9999
GOTERM_BP_FAT	GO:0002683~negative regulation of immune system process	6	1.5	0.597293	GPX2, GPX1, A2M, CASP3, ADORA2A, ADORA1	371	39	2812	1.16608	1	0.997448	100
Annotation Cluster 38	Enrichment Score: 1.8187652911187593
Category	Term	Count	%	PValue	Genes	List Total	Pop Hits	Pop Total	Fold Enrichment	Bonferroni	Benjamini	FDR
GOTERM_BP_FAT	GO:0006476~protein amino acid deacetylation	10	2.5	9.88787e-05	HDAC5, HDAC4, HDAC3, HDAC2, HDAC1, SIRT5, HDAC9, SIRT1, HDAC8, HDAC6	371	17	2812	4.45854	0.263428	0.00801372	0.178496
GOTERM_MF_FAT	GO:0016811~hydrolase activity, acting on carbon-nitrogen (but not peptide) bonds, in linear amides	11	2.75	0.00893891	HDAC5, HDAC4, HDAC3, HDAC2, HDAC1, SIRT5, HDAC9, SIRT1, HDAC8, HDAC7, HDAC6	390	32	2798	2.46619	0.999331	0.159723	12.9026
GOTERM_BP_FAT	GO:0006338~chromatin remodeling	6	1.5	0.0137855	HDAC5, HDAC4, HDAC2, KAT2B, HDAC1, SIRT1	371	12	2812	3.78976	1	0.219718	22.1822
GOTERM_BP_FAT	GO:0040029~regulation of gene expression, epigenetic	7	1.75	0.0230754	HDAC5, GPX1, HDAC2, TRDMT1, SIRT5, SIRT1, KCNQ1	371	18	2812	2.94759	1	0.300475	34.4132
GOTERM_BP_FAT	GO:0016458~gene silencing	5	1.25	0.0615771	HDAC5, HDAC2, SIRT5, SIRT1, KCNQ1	371	12	2812	3.15813	1	0.53868	68.2811
GOTERM_BP_FAT	GO:0006342~chromatin silencing	4	1	0.103546	HDAC5, HDAC2, SIRT5, SIRT1	371	9	2812	3.36867	1	0.688217	86.1225
GOTERM_BP_FAT	GO:0045814~negative regulation of gene expression, epigenetic	4	1	0.103546	HDAC5, HDAC2, SIRT5, SIRT1	371	9	2812	3.36867	1	0.688217	86.1225
Annotation Cluster 39	Enrichment Score: 1.8185096348846261
Category	Term	Count	%	PValue	Genes	List Total	Pop Hits	Pop Total	Fold Enrichment	Bonferroni	Benjamini	FDR
GOTERM_CC_FAT	GO:0044432~endoplasmic reticulum part	23	5.75	0.00377816	CYP3A4, CYP3A5, SPTLC1, CES1, CYP2C19, PTGS2, SPTLC2, HMGCR, CYP2C9, SPTLC3, CYP2C8, FKBP1A, CFTR, CALR, ITPR1, TXNDC12, APOA1, ATP2A2, RYR3, ATP2A1, RYR1, RYR2, CYP2A6	347	93	2613	1.86232	0.732139	0.0556642	5.04117
GOTERM_CC_FAT	GO:0005783~endoplasmic reticulum	47	11.75	0.0100692	OPRM1, CYP3A4, CYP3A5, SLC36A1, GLRA1, CYP2C19, PTGS2, HMGCR, PTGS1, CYP2D6, LTC4S, ADORA1, KCNJ11, APOA1, SPTLC1, CYP1A1, SPTLC2, SPTLC3, CFTR, PI4KB, UGT1A1, UGT1A10, RYR3, RYR1, RYR2, CYP2A6, DRD1, CACNB1, APOC1, FKBP1A, CALR, UGT1A7, UGT1A6, UGT1A9, UGT1A8, UGT1A3, UGT1A5, UGT1A4, HPGDS, CACNA2D1, CES1, NOS1, CYP2C9, CYP2C8, CRAT, CACNA1S, ITPR1, MGST3, TXNDC12, ATP2A2, ATP2A3, ATP2A1, MTOR, …	347	251	2613	1.41005	0.970455	0.107392	12.9158
GOTERM_CC_FAT	GO:0012505~endomembrane system	36	9	0.011666	CYP3A4, CYP3A5, CYP2C19, HMGCR, ADORA2A, PTGS1, FKBP1A, ITGB3, LTC4S, ADORA1, SLC32A1, GPX4, NOS3, HPGDS, EGFR, SPTLC1, SPTLC2, CYP2C9, SPTLC3, CYP2C8, CFTR, PI4KB, ACACB, SIRT1, ITPR1, ATP2A2, ARF1, RYR3, ATP2A1, RYR1, CYP2A6, RYR2, MTOR, ALOX5, PARP1, KCNH2	347	182	2613	1.4895	0.983154	0.119806	14.8158
GOTERM_CC_FAT	GO:0005789~endoplasmic reticulum membrane	18	4.5	0.0140048	CYP3A4, CYP3A5, SPTLC1, CYP2C19, SPTLC2, HMGCR, CYP2C9, SPTLC3, CYP2C8, CFTR, FKBP1A, ITPR1, ATP2A2, RYR3, ATP2A1, RYR1, RYR2, CYP2A6	347	74	2613	1.83168	0.992614	0.134421	17.5295
GOTERM_CC_FAT	GO:0042175~nuclear envelope-endoplasmic reticulum network	18	4.5	0.0232205	CYP3A4, CYP3A5, SPTLC1, CYP2C19, SPTLC2, HMGCR, CYP2C9, SPTLC3, CYP2C8, CFTR, FKBP1A, ITPR1, ATP2A2, RYR3, ATP2A1, RYR1, RYR2, CYP2A6	347	78	2613	1.73775	0.999719	0.193587	27.4616
SP_PIR_KEYWORDS	endoplasmic reticulum	31	7.75	0.0850352	CYP3A4, CYP3A5, DRD1, CYP2C19, PTGS2, HMGCR, CYP2D6, PTGS1, LTC4S, CALR, UGT1A7, UGT1A6, UGT1A9, UGT1A8, UGT1A3, UGT1A5, UGT1A4, HPGDS, CES1, SPTLC1, CYP1A1, SPTLC2, CYP2C9, SPTLC3, CYP2C8, CRAT, PI4KB, UGT1A1, ITPR1, MGST3, TXNDC12, UGT1A10, ATP2A2, ATP2A3, ATP2A1, CYP2A6, MTOR, MGST1, MGST2	398	177	3001	1.3206	1	0.540705	71.4119
Annotation Cluster 40	Enrichment Score: 1.7870952414769448
Category	Term	Count	%	PValue	Genes	List Total	Pop Hits	Pop Total	Fold Enrichment	Bonferroni	Benjamini	FDR
GOTERM_BP_FAT	GO:0051924~regulation of calcium ion transport	14	3.5	0.00120436	ADRB2, DRD1, CASR, CACNA2D1, NOS1, PTGS2, ADORA2A, DRD2, RYR2, NOS3, FKBP1A, GRIN3B, CACNB4, CALM1	371	40	2812	2.65283	0.975914	0.047239	2.15373
GOTERM_BP_FAT	GO:0034765~regulation of ion transmembrane transport	6	1.5	0.00549238	ADRB2, ADORA2A, DRD2, FKBP1A, CACNB4, CALM1	371	10	2812	4.54771	1	0.121034	9.47155
GOTERM_BP_FAT	GO:0032412~regulation of ion transmembrane transporter activity	6	1.5	0.00549238	ADRB2, ADORA2A, DRD2, FKBP1A, CACNB4, CALM1	371	10	2812	4.54771	1	0.121034	9.47155
GOTERM_BP_FAT	GO:0034762~regulation of transmembrane transport	6	1.5	0.00899653	ADRB2, ADORA2A, DRD2, FKBP1A, CACNB4, CALM1	371	11	2812	4.13428	1	0.163042	15.0646
GOTERM_BP_FAT	GO:0022898~regulation of transmembrane transporter activity	6	1.5	0.00899653	ADRB2, ADORA2A, DRD2, FKBP1A, CACNB4, CALM1	371	11	2812	4.13428	1	0.163042	15.0646
GOTERM_BP_FAT	GO:0032409~regulation of transporter activity	6	1.5	0.0200325	ADRB2, ADORA2A, DRD2, FKBP1A, CACNB4, CALM1	371	13	2812	3.49824	1	0.275681	30.6226
GOTERM_BP_FAT	GO:0051925~regulation of calcium ion transport via voltage-gated calcium channel activity	4	1	0.0332777	ADRB2, ADORA2A, DRD2, CACNB4	371	6	2812	5.05301	1	0.379875	45.7447
GOTERM_BP_FAT	GO:0032413~negative regulation of ion transmembrane transporter activity	3	0.75	0.181005	ADRB2, DRD2, CALM1	371	6	2812	3.78976	1	0.846891	97.2884
GOTERM_BP_FAT	GO:0032410~negative regulation of transporter activity	3	0.75	0.232346	ADRB2, DRD2, CALM1	371	7	2812	3.24836	1	0.905213	99.1581
Annotation Cluster 41	Enrichment Score: 1.7672046127907117
Category	Term	Count	%	PValue	Genes	List Total	Pop Hits	Pop Total	Fold Enrichment	Bonferroni	Benjamini	FDR
GOTERM_BP_FAT	GO:0043266~regulation of potassium ion transport	7	1.75	0.000295683	ADRB2, DRD1, GCK, DRD2, NOS3, ADORA1, HTR2A	371	9	2812	5.89518	0.599238	0.0174307	0.532873
GOTERM_BP_FAT	GO:0010648~negative regulation of cell communication	21	5.25	0.00193328	PRKCA, DRD1, GLRA1, PTGS2, DRD2, NF1, CALR, ADORA1, SIRT1, PTEN, AKT1, HDAC3, KCNQ4, HTR1B, ADRB2, PPP2CA, PPP2CB, IL1B, MTOR, IGFBP3, HTR2A	371	78	2812	2.04064	0.99748	0.0629679	3.43588
GOTERM_BP_FAT	GO:0051966~regulation of synaptic transmission, glutamatergic	8	2	0.00558573	EGFR, HTR1B, DRD1, PTGS2, ADORA2A, DRD2, ADORA1, HTR2A	371	18	2812	3.36867	1	0.122099	9.62496
GOTERM_BP_FAT	GO:0051970~negative regulation of transmission of nerve impulse	8	2	0.00786428	HTR1B, DRD1, KCNQ4, PTGS2, GLRA1, DRD2, ADORA1, HTR2A	371	19	2812	3.19137	1	0.151124	13.2941
GOTERM_BP_FAT	GO:0050805~negative regulation of synaptic transmission	7	1.75	0.0125141	HTR1B, DRD1, KCNQ4, PTGS2, DRD2, ADORA1, HTR2A	371	16	2812	3.31604	1	0.206874	20.3496
GOTERM_BP_FAT	GO:0031645~negative regulation of neurological system process	8	2	0.0143626	HTR1B, DRD1, KCNQ4, PTGS2, GLRA1, DRD2, ADORA1, HTR2A	371	21	2812	2.88743	1	0.22669	23.0008
GOTERM_BP_FAT	GO:0051967~negative regulation of synaptic transmission, glutamatergic	4	1	0.0526518	HTR1B, DRD2, ADORA1, HTR2A	371	7	2812	4.33115	1	0.493304	62.3649
GOTERM_BP_FAT	GO:0032225~regulation of synaptic transmission, dopaminergic	4	1	0.0526518	DRD1, KCNQ4, PTGS2, DRD2	371	7	2812	4.33115	1	0.493304	62.3649
GOTERM_BP_FAT	GO:0032228~regulation of synaptic transmission, GABAergic	5	1.25	0.100906	HTR1B, KRAS, ADORA2A, DRD2, ADORA1	371	14	2812	2.70697	1	0.68208	85.3654
GOTERM_BP_FAT	GO:0050433~regulation of catecholamine secretion	5	1.25	0.123988	HTR1B, ADORA2A, DRD2, PTGS1, HTR2A	371	15	2812	2.5265	1	0.745615	90.8522
GOTERM_BP_FAT	GO:0014059~regulation of dopamine secretion	3	0.75	0.232346	HTR1B, DRD2, HTR2A	371	7	2812	3.24836	1	0.905213	99.1581
Annotation Cluster 42	Enrichment Score: 1.7259461871943123
Category	Term	Count	%	PValue	Genes	List Total	Pop Hits	Pop Total	Fold Enrichment	Bonferroni	Benjamini	FDR
KEGG_PATHWAY	hsa04664:Fc epsilon RI signaling pathway	24	6	9.6346e-06	PRKCA, IL4, PIK3CG, PDK1, TNF, MAP2K1, MAP2K2, MAP2K3, MAP2K4, MAPK11, MAPK10, PRKCB, AKT1, KRAS, MAPK14, MAPK9, PIK3CA, MAPK8, PLA2G2E, MAP2K7, MAP2K6, AKT3, AKT2, SYK	300	60	1938	2.584	0.00147302	0.000210564	0.0115441
KEGG_PATHWAY	hsa04012:ErbB signaling pathway	21	5.25	4.93799e-05	PRKCA, EGFR, PIK3CG, MAP2K1, BRAF, MAP2K2, MAP2K4, MAPK10, PRKCB, AKT1, CDKN1A, CDKN1B, KRAS, GSK3B, MAPK9, PIK3CA, MAPK8, MTOR, MAP2K7, AKT3, AKT2	300	53	1938	2.55962	0.00752684	0.00068661	0.0591537
SMART	SM00220:S_TKc	27	6.75	6.22567e-05	STK17B, AURKB, MAPKAPK2, AKT1, PDPK1, CSNK2A1, PRKAA1, MAP2K7, AKT3, MAP2K6, AKT2, MAP2K5, PRKCA, MAP2K1, MAP2K2, MAP2K3, MAP2K4, PIM1, MAPK11, MAPK10, CDK2, PRKCB, PRKCQ, MAPK14, GSK3B, MAPK9, MAPK8	146	111	1323	2.20418	0.00515414	0.00515414	0.0666485
KEGG_PATHWAY	hsa04722:Neurotrophin signaling pathway	23	5.75	0.000471549	PIK3CG, PDK1, MAP2K1, BRAF, MAP2K2, MAPK11, MAPKAPK2, MAPK10, AKT1, BDNF, KRAS, MAPK14, GSK3B, NTRK1, MAPK9, PIK3CA, MAPK8, CSK, MAP2K7, AKT3, CALM1, AKT2, MAP2K5	300	70	1938	2.12257	0.0696217	0.0045001	0.563576
BBID	100.MAPK_signaling_cascades	9	2.25	0.000887029	MAP2K1, MAP2K2, MAPK14, MAP2K3, MAP2K4, MAPK8, MAP2K7, MAP2K6, MAP2K5	37	14	194	3.37066	0.0643901	0.0643901	0.92703
UP_SEQ_FEATURE	active site:Proton acceptor	64	16	0.00126214	LDHA, CPT2, PTGS2, IDE, PTGS1, SULT2B1, LTC4S, AURKB, FAH, AKT1, GSR, PDPK1, CSNK2A1, SULT1A1, ANKK1, CSK, MAP2K7, MAP2K6, AKT3, AKT2, MAP2K5, SYK, PRKCA, EGFR, BRAF, PIM1, CDK2, PRKCB, PRKCQ, G6PD, LCK, MAPK9, TXNRD1, MAPK8, CROT, XDH, ACADSB, ME2, STK17B, DHRS4L2, MAPKAPK2, PTK2B, EPX, ZAP70, ENO3, PRKAA1, ITK, MAP2K1, MAP2K2, HCK, MAP2K3, MAP2K4, TGFBR2, SIRT5, MAPK11, CRAT, MAPK10, SIRT1, CPT…	396	335	2997	1.44586	0.714665	0.130071	1.97387
UP_SEQ_FEATURE	site:Cleavage; by anthrax lethal factor	5	1.25	0.00133329	MAP2K1, MAP2K2, MAP2K4, MAP2K7, MAP2K6	396	5	2997	7.56818	0.734155	0.124083	2.08406
GOTERM_BP_FAT	GO:0007243~protein kinase cascade	36	9	0.00164508	TNF, CCL2, ADORA2B, DRD2, STK17B, FPR1, TLR4, MAPKAPK2, ADORA1, AKT1, PTK2B, PPP2CA, ADRA2A, ZAP70, PIK3CA, IL1B, PRKAA1, NOS2, MAP2K7, MAP2K6, SYK, MAP2K5, EGFR, PRKCA, MAP2K1, BRAF, MAP2K3, NF1, MAP2K4, MAPK11, MAPK10, MAPK14, ADRA1B, MAPK9, ADRA1A, MAPK8	371	163	2812	1.674	0.993847	0.0574772	2.93086
INTERPRO	IPR002290:Serine/threonine protein kinase	27	6.75	0.00218016	STK17B, AURKB, MAPKAPK2, AKT1, PDPK1, CSNK2A1, PRKAA1, MAP2K7, AKT3, MAP2K6, AKT2, MAP2K5, PRKCA, MAP2K1, MAP2K2, MAP2K3, MAP2K4, PIM1, MAPK11, MAPK10, CDK2, PRKCB, PRKCQ, MAPK14, GSK3B, MAPK9, MAPK8	395	111	2959	1.82217	0.796293	0.0893462	3.25513
SP_PIR_KEYWORDS	kinase	56	14	0.00275776	AURKB, CKB, AKT1, PDPK1, CSNK2A1, PIK3CA, ANKK1, CSK, MAP2K7, MAP2K6, AKT3, MAP2K5, SYK, AKT2, EGFR, PRKCA, PIK3CG, BRAF, PIM1, PI4KA, PI4KB, CDK2, PRKCB, PRKCQ, CKM, LCK, MAPK9, MAPK8, STK17B, PRKDC, MAPKAPK2, DGKA, PTK2B, CKMT2, ZAP70, PRKAA1, PAPSS1, PDK1, ITK, MAP2K1, MAP2K2, HCK, MAP2K3, MAP2K4, TGFBR2, MAPK11, MAPK10, CDKN1A, CKMT1A, CDKN1B, GCK, MAPK14, GSK3B, NTRK1, MTOR, CALM1	398	292	3001	1.44607	0.694166	0.0636982	3.81634
SP_PIR_KEYWORDS	phosphotransferase	31	7.75	0.00555197	PRKDC, MAPKAPK2, DGKA, CSNK2A1, ZAP70, PIK3CA, CSK, MAP2K6, SYK, PRKCA, EGFR, PDK1, MAP2K1, BRAF, MAP2K2, MAP2K4, PIM1, PRKAB1, PI4KA, MAPK11, MAPK10, PI4KB, CDK2, PRKCB, PRKCQ, GCK, MAPK14, GSK3B, NTRK1, MAPK9, MAPK8	398	143	3001	1.63459	0.908226	0.0986349	7.54476
BIOCARTA	h_keratinocytePathway:Keratinocyte Differentiation	12	3	0.00657342	PRKCA, EGFR, PRKCQ, TNF, MAP2K1, MAPK14, PPP2CA, MAP2K3, MAP2K4, MAPK8, MAP2K7, MAP2K6	131	27	681	2.31043	0.779152	0.779152	8.10222
KEGG_PATHWAY	hsa04620:Toll-like receptor signaling pathway	19	4.75	0.00717289	PIK3CG, TNF, MAP2K1, MAP2K2, MAP2K3, MAP2K4, MAPK11, TLR4, MAPK10, AKT1, MAPK14, MAPK9, IL1B, PIK3CA, MAPK8, MAP2K7, MAP2K6, AKT3, AKT2	300	65	1938	1.88831	0.667597	0.0385724	8.26437
UP_SEQ_FEATURE	binding site:ATP	48	12	0.00801837	STK17B, MAPKAPK2, AURKB, CKB, GSS, AKT1, PDPK1, CSNK2A1, PTK2B, CKMT2, ZAP70, PRKAA1, CSK, ANKK1, MAP2K7, TOP2A, AKT3, MAP2K6, SYK, MAP2K5, AKT2, PDK1, EGFR, PRKCA, ITK, MAP2K1, BRAF, MAP2K2, HCK, MAP2K3, MAP2K4, TGFBR2, PIM1, MAPK11, MAPK10, CDK2, PRKCB, PRKCQ, CKMT1A, CKM, GCK, ATP2A3, MAPK14, GSK3B, NTRK1, LCK, MAPK9, MAPK8	396	255	2997	1.4246	0.999663	0.393255	11.9341
BIOCARTA	h_pyk2Pathway:Links between Pyk2 and Map Kinases	9	2.25	0.0112697	PRKCA, MAP2K1, MAP2K2, PTK2B, MAPK14, MAP2K3, BCAR1, MAP2K4, MAPK8	131	18	681	2.59924	0.925385	0.726842	13.5152
GOTERM_MF_FAT	GO:0004708~MAP kinase kinase activity	6	1.5	0.0113865	MAP2K1, MAPK14, MAP2K3, MAPK10, MAP2K7, MAP2K6	390	11	2798	3.91329	0.999911	0.190921	16.1538
PIR_SUPERFAMILY	PIRSF000564:kinase-related transforming protein	11	2.75	0.0130215	CSNK2A1, MAP2K1, MAP2K2, MAPK14, GSK3B, MAP2K3, MAP2K4, MAPK8, MAPK10, CDK2, MAP2K6	310	33	2173	2.33656	0.957523	0.409312	15.5737
UP_SEQ_FEATURE	domain:Protein kinase	39	9.75	0.0151756	STK17B, MAPKAPK2, AURKB, AKT1, PDPK1, CSNK2A1, PTK2B, ZAP70, PRKAA1, ANKK1, CSK, MAP2K7, AKT3, MAP2K6, SYK, MAP2K5, AKT2, EGFR, PRKCA, ITK, MAP2K1, BRAF, MAP2K2, HCK, MAP2K3, MAP2K4, TGFBR2, PIM1, MAPK11, MAPK10, CDK2, PRKCB, PRKCQ, MAPK14, GSK3B, NTRK1, LCK, MAPK9, MAPK8	396	205	2997	1.4398	1	0.550314	21.4466
GOTERM_MF_FAT	GO:0004712~protein serine/threonine/tyrosine kinase activity	6	1.5	0.0173323	MAP2K1, MAPK14, MAP2K3, MAPK10, MAP2K7, MAP2K6	390	12	2798	3.58718	0.999999	0.256587	23.5853
SP_PIR_KEYWORDS	serine/threonine-protein kinase	31	7.75	0.0175879	STK17B, PRKDC, MAPKAPK2, AURKB, AKT1, PDPK1, CSNK2A1, PRKAA1, ANKK1, MAP2K7, AKT3, MAP2K6, MAP2K5, AKT2, PRKCA, MAP2K1, BRAF, MAP2K2, MAP2K3, TGFBR2, MAP2K4, PIM1, MAPK11, MAPK10, CDK2, PRKCB, PRKCQ, MAPK14, GSK3B, MAPK9, MAPK8	398	155	3001	1.50804	0.999506	0.23087	22.1215
GOTERM_MF_FAT	GO:0001883~purine nucleoside binding	92	23	0.0186238	HSP90AB1, ATP5B, IDE, AURKB, KCNJ11, ADORA1, CKB, GSS, AKT1, GSR, PDPK1, CSNK2A1, SLC22A4, PIK3CA, NOS3, NOS2, SLC22A5, CSK, ANKK1, TOP2A, MAP2K7, AKT3, MAP2K6, AKT2, MAP2K5, SYK, TRPM4, PIK3CG, PRKCA, EGFR, HSP90AA1, BRAF, PIM1, PI4KA, CFTR, PI4KB, CDK2, PRKCB, PRKCQ, CKM, LCK, MAPK9, MAPK8, TXNRD1, XDH, ACADSB, STK17B, PRKDC, MAPKAPK2, DGKA, KRAS, PDE1C, PTK2B, CKMT2, P2RY1, ZAP70, SRR, PRKAA1,…	390	541	2798	1.22004	1	0.259222	25.116
GOTERM_MF_FAT	GO:0004674~protein serine/threonine kinase activity	34	8.5	0.0210048	STK17B, PRKDC, FKBP1A, MAPKAPK2, AURKB, AKT1, PDPK1, CSNK2A1, PRKAA1, ANKK1, MAP2K7, AKT3, MAP2K6, MAP2K5, AKT2, EGFR, PRKCA, MAP2K1, BRAF, MAP2K2, MAP2K3, MAP2K4, TGFBR2, PIM1, MAPK11, MAPK10, CDK2, PRKCB, PRKCQ, MAPK14, GSK3B, MAPK9, MAPK8, MTOR	390	168	2798	1.45195	1	0.278222	27.8629
GOTERM_MF_FAT	GO:0001882~nucleoside binding	92	23	0.0231024	HSP90AB1, ATP5B, IDE, AURKB, KCNJ11, ADORA1, CKB, GSS, AKT1, GSR, PDPK1, CSNK2A1, SLC22A4, PIK3CA, NOS3, NOS2, SLC22A5, CSK, ANKK1, TOP2A, MAP2K7, AKT3, MAP2K6, AKT2, MAP2K5, SYK, TRPM4, PIK3CG, PRKCA, EGFR, HSP90AA1, BRAF, PIM1, PI4KA, CFTR, PI4KB, CDK2, PRKCB, PRKCQ, CKM, LCK, MAPK9, MAPK8, TXNRD1, XDH, ACADSB, STK17B, PRKDC, MAPKAPK2, DGKA, KRAS, PDE1C, PTK2B, CKMT2, P2RY1, ZAP70, SRR, PRKAA1,…	390	546	2798	1.20887	1	0.292435	30.2045
GOTERM_MF_FAT	GO:0030554~adenyl nucleotide binding	89	22.25	0.0252568	HSP90AB1, ATP5B, IDE, AURKB, KCNJ11, CKB, GSS, AKT1, GSR, PDPK1, CSNK2A1, SLC22A4, PIK3CA, NOS3, NOS2, SLC22A5, CSK, ANKK1, TOP2A, MAP2K7, AKT3, MAP2K6, AKT2, MAP2K5, SYK, TRPM4, PIK3CG, PRKCA, EGFR, HSP90AA1, BRAF, PIM1, PI4KA, CFTR, PI4KB, CDK2, PRKCB, PRKCQ, CKM, LCK, MAPK9, MAPK8, TXNRD1, XDH, ACADSB, STK17B, PRKDC, MAPKAPK2, DGKA, PDE1C, PTK2B, CKMT2, P2RY1, ZAP70, SRR, PRKAA1, PAPSS1, HCN4,…	390	527	2798	1.21161	1	0.293232	32.5355
INTERPRO	IPR017442:Serine/threonine protein kinase-related	29	7.25	0.025937	STK17B, MAPKAPK2, AURKB, AKT1, PDPK1, CSNK2A1, PRKAA1, ANKK1, MAP2K7, AKT3, MAP2K6, AKT2, MAP2K5, PRKCA, BRAF, MAP2K1, MAP2K2, MAP2K3, MAP2K4, PIM1, MAPK11, MAPK10, CDK2, PRKCB, PRKCQ, MAPK14, GSK3B, MAPK9, MAPK8	395	146	2959	1.48797	1	0.495506	32.8647
SP_PIR_KEYWORDS	ATP	31	7.75	0.0266095	MAPKAPK2, DGKA, CSNK2A1, ZAP70, CSK, TOP2A, MAP2K6, SYK, EGFR, PRKCA, MAP2K1, BRAF, MAP2K2, MAP2K4, PIM1, GARS, ABCB1, MAPK10, CPS1, CDK2, PRKCB, PRKCQ, GCK, ATP2A2, ATP2A3, MAPK14, GSK3B, NTRK1, MAPK9, MAPK8, ABCC2	398	160	3001	1.46091	0.999991	0.295742	31.6145
INTERPRO	IPR000719:Protein kinase, core	39	9.75	0.0272525	STK17B, MAPKAPK2, AURKB, AKT1, PDPK1, CSNK2A1, PTK2B, ZAP70, PRKAA1, ANKK1, CSK, MAP2K7, AKT3, MAP2K6, SYK, MAP2K5, AKT2, EGFR, PRKCA, ITK, MAP2K1, BRAF, MAP2K2, HCK, MAP2K3, MAP2K4, TGFBR2, PIM1, MAPK11, MAPK10, CDK2, PRKCB, PRKCQ, MAPK14, GSK3B, NTRK1, LCK, MAPK9, MAPK8	395	211	2959	1.38462	1	0.500715	34.2264
BIOCARTA	h_nthiPathway:NFkB activation by Nontypeable Hemophilus influenzae	8	2	0.0280939	TNF, EP300, MAPK14, MAP2K3, TGFBR2, IL1B, MAPK11, MAP2K6	131	17	681	2.44634	0.998535	0.886414	30.5857
INTERPRO	IPR008271:Serine/threonine protein kinase, active site	29	7.25	0.0281822	STK17B, MAPKAPK2, AURKB, AKT1, PDPK1, CSNK2A1, PRKAA1, ANKK1, MAP2K7, AKT3, MAP2K6, AKT2, MAP2K5, PRKCA, BRAF, MAP2K1, MAP2K2, MAP2K3, MAP2K4, PIM1, MAPK11, MAPK10, CDK2, PRKCB, PRKCQ, MAPK14, GSK3B, MAPK9, MAPK8	395	147	2959	1.47784	1	0.500757	35.1732
UP_SEQ_FEATURE	nucleotide phosphate-binding region:ATP	55	13.75	0.0290833	ATP5B, AURKB, CKB, AKT1, GSS, PDPK1, CSNK2A1, SLC22A4, SLC22A5, ANKK1, CSK, TOP2A, MAP2K7, MAP2K6, AKT3, MAP2K5, SYK, AKT2, EGFR, PRKCA, BRAF, PIM1, CDK2, PRKCB, PRKCQ, CKM, LCK, MAPK9, MAPK8, STK17B, MAPKAPK2, PTK2B, CKMT2, ZAP70, PRKAA1, PAPSS1, PDK1, ITK, MAP2K1, MAP2K2, HCK, MAP2K3, MAP2K4, TGFBR2, GARS, MAPK11, MAPK10, ACACB, CKMT1A, GCK, MAPK14, GSK3B, NTRK1, ATP5A1, CACNA1B	396	322	2997	1.2927	1	0.752321	37.2433
GOTERM_BP_FAT	GO:0006468~protein amino acid phosphorylation	52	13	0.0323166	AURKB, ADORA1, AKT1, PDPK1, CSNK2A1, IL1B, PIK3CA, ANKK1, CSK, MAP2K7, MAP2K6, AKT3, MAP2K5, SYK, AKT2, EGFR, PIK3CG, PRKCA, BRAF, PIM1, CDK2, PRKCB, PRKCQ, LCK, MAPK9, MAPK8, TNF, CCL2, ADORA2B, FPR1, STK17B, PRKDC, MAPKAPK2, PTK2B, ADRA2A, ZAP70, PRKAA1, PDK1, ITK, MAP2K1, MAP2K2, MAP2K3, HCK, TGFBR2, MAP2K4, MAPK11, MAPK10, MAPK14, NTRK1, GSK3B, MTOR, IGFBP3	371	304	2812	1.2965	1	0.373796	44.7619
INTERPRO	IPR017441:Protein kinase, ATP binding site	38	9.5	0.0324116	STK17B, MAPKAPK2, AURKB, AKT1, PDPK1, CSNK2A1, PTK2B, ZAP70, PRKAA1, ANKK1, CSK, MAP2K7, AKT3, MAP2K6, SYK, MAP2K5, AKT2, EGFR, PRKCA, ITK, MAP2K1, BRAF, MAP2K2, HCK, MAP2K3, MAP2K4, PIM1, MAPK11, MAPK10, CDK2, PRKCB, PRKCQ, MAPK14, GSK3B, NTRK1, LCK, MAPK9, MAPK8	395	207	2959	1.37518	1	0.539214	39.3217
SP_PIR_KEYWORDS	atp-binding	73	18.25	0.0431082	HSP90AB1, ATP5B, IDE, AURKB, CKB, GSS, AKT1, PDPK1, CSNK2A1, SLC22A4, PIK3CA, SLC22A5, ANKK1, CSK, TOP2A, MAP2K7, MAP2K6, AKT3, AKT2, MAP2K5, SYK, TRPM4, EGFR, PRKCA, PIK3CG, HSP90AA1, BRAF, PIM1, PI4KA, CFTR, PI4KB, CDK2, PRKCB, PRKCQ, CKM, LCK, MAPK9, MAPK8, STK17B, PRKDC, MAPKAPK2, DGKA, PTK2B, CKMT2, ZAP70, PRKAA1, PAPSS1, PDK1, ITK, MAP2K1, MAP2K2, HCK, MAP2K3, MAP2K4, TGFBR2, GARS, MAPK11, …	398	453	3001	1.21509	1	0.384127	46.2528
GOTERM_MF_FAT	GO:0004672~protein kinase activity	45	11.25	0.0444715	CCL2, STK17B, PRKDC, FKBP1A, MAPKAPK2, AURKB, AKT1, PDPK1, CSNK2A1, PTK2B, ZAP70, PRKAA1, CSK, ANKK1, MAP2K7, AKT3, MAP2K6, SYK, MAP2K5, AKT2, PDK1, EGFR, PRKCA, ITK, MAP2K1, BRAF, MAP2K2, HCK, MAP2K3, MAP2K4, TGFBR2, PIM1, MAPK11, MAPK10, CDK2, PRKCB, PRKCQ, MAPK14, GSK3B, NTRK1, LCK, MAPK9, MAPK8, MTOR, KCNH2	390	248	2798	1.3018	1	0.415301	50.3353
GOTERM_MF_FAT	GO:0032559~adenyl ribonucleotide binding	81	20.25	0.073254	HSP90AB1, ATP5B, IDE, AURKB, KCNJ11, CKB, GSS, AKT1, PDPK1, CSNK2A1, SLC22A4, PIK3CA, SLC22A5, CSK, ANKK1, TOP2A, MAP2K7, MAP2K6, AKT3, AKT2, MAP2K5, SYK, TRPM4, PRKCA, EGFR, PIK3CG, HSP90AA1, BRAF, PIM1, PI4KA, CFTR, PI4KB, CDK2, PRKCB, PRKCQ, CKM, LCK, MAPK9, MAPK8, STK17B, PRKDC, MAPKAPK2, DGKA, PTK2B, PDE1C, CKMT2, P2RY1, ZAP70, SRR, PRKAA1, PAPSS1, HCN4, HCN3, HCN1, PDK1, ITK, MAP2K1, MAP2K2…	390	498	2798	1.16691	1	0.543364	68.9765
BIOCARTA	h_hcmvPathway:Human Cytomegalovirus and Map Kinase Pathways	6	1.5	0.0821334	AKT1, MAP2K1, MAP2K2, MAPK14, MAP2K3, MAP2K6	131	13	681	2.3993	1	0.832066	66.6458
BIOCARTA	h_mapkPathway:MAPKinase Signaling Pathway	14	3.5	0.0909555	BRAF, MAP2K1, MAP2K2, MAP2K3, MAP2K4, MAPK11, MAPK10, MAPKAPK2, MAPK14, MAPK9, MAPK8, MAP2K7, MAP2K6, MAP2K5	131	47	681	1.54848	1	0.766798	70.5277
GOTERM_BP_FAT	GO:0016310~phosphorylation	59	14.75	0.104125	UQCRC1, ATP5B, AURKB, ADORA1, AKT1, PDPK1, CSNK2A1, PIK3CA, IL1B, ANKK1, CSK, MAP2K7, MAP2K6, AKT3, AKT2, MAP2K5, SYK, PRKCA, EGFR, PIK3CG, BRAF, PIM1, PI4KA, PI4KB, CDK2, PRKCB, PRKCQ, LCK, ATP5C1, MAPK9, MAPK8, CCL2, TNF, ADORA2B, STK17B, FPR1, PRKDC, MAPKAPK2, PTK2B, ZAP70, ADRA2A, PRKAA1, PDK1, ITK, MAP2K1, MAP2K2, HCK, MAP2K3, MAP2K4, TGFBR2, MAPK11, MAPK10, GCK, MAPK14, GSK3B, NTRK1, MTOR, …	371	378	2812	1.18305	1	0.689109	86.2836
GOTERM_MF_FAT	GO:0005524~ATP binding	77	19.25	0.125213	HSP90AB1, ATP5B, IDE, AURKB, KCNJ11, CKB, GSS, AKT1, PDPK1, CSNK2A1, SLC22A4, PIK3CA, SLC22A5, CSK, ANKK1, TOP2A, MAP2K7, MAP2K6, AKT3, AKT2, MAP2K5, SYK, TRPM4, EGFR, PRKCA, PIK3CG, HSP90AA1, BRAF, PIM1, PI4KA, CFTR, PI4KB, CDK2, PRKCB, PRKCQ, CKM, LCK, MAPK9, MAPK8, STK17B, PRKDC, MAPKAPK2, DGKA, PTK2B, CKMT2, P2RY1, ZAP70, SRR, PRKAA1, PAPSS1, PDK1, ITK, MAP2K1, MAP2K2, HCK, MAP2K3, MAP2K4, TG…	390	485	2798	1.13902	1	0.686023	87.2308
GOTERM_BP_FAT	GO:0006796~phosphate metabolic process	62	15.5	0.131478	UQCRC1, ATP5B, AURKB, PTEN, ADORA1, AKT1, PDPK1, CSNK2A1, PIK3CA, IL1B, ANKK1, CSK, MAP2K7, MAP2K6, AKT3, AKT2, MAP2K5, SYK, PRKCA, EGFR, PIK3CG, BRAF, PIM1, PI4KA, PI4KB, CDK2, PRKCB, PRKCQ, LCK, ATP5C1, MAPK9, MAPK8, CCL2, TNF, ADORA2B, STK17B, FPR1, PRKDC, MAPKAPK2, PTK2B, PPP2CA, PPP2CB, ZAP70, ADRA2A, PRKAA1, PDK1, ITK, MAP2K1, MAP2K2, HCK, MAP2K3, MAP2K4, TGFBR2, MAPK11, MAPK10, GCK, MAPK14…	371	406	2812	1.15746	1	0.761584	92.1669
GOTERM_BP_FAT	GO:0006793~phosphorus metabolic process	62	15.5	0.131478	UQCRC1, ATP5B, AURKB, PTEN, ADORA1, AKT1, PDPK1, CSNK2A1, PIK3CA, IL1B, ANKK1, CSK, MAP2K7, MAP2K6, AKT3, AKT2, MAP2K5, SYK, PRKCA, EGFR, PIK3CG, BRAF, PIM1, PI4KA, PI4KB, CDK2, PRKCB, PRKCQ, LCK, ATP5C1, MAPK9, MAPK8, CCL2, TNF, ADORA2B, STK17B, FPR1, PRKDC, MAPKAPK2, PTK2B, PPP2CA, PPP2CB, ZAP70, ADRA2A, PRKAA1, PDK1, ITK, MAP2K1, MAP2K2, HCK, MAP2K3, MAP2K4, TGFBR2, MAPK11, MAPK10, GCK, MAPK14…	371	406	2812	1.15746	1	0.761584	92.1669
BIOCARTA	h_stressPathway:TNF/Stress Related Signaling	6	1.5	0.139197	TNF, MAPK14, MAP2K3, MAP2K4, MAPK8, MAP2K6	131	15	681	2.07939	1	0.835783	85.3439
GOTERM_MF_FAT	GO:0017076~purine nucleotide binding	92	23	0.14546	HSP90AB1, ATP5B, IDE, AURKB, KCNJ11, CKB, GSS, AKT1, GSR, PDPK1, CSNK2A1, SLC22A4, PIK3CA, NOS3, NOS2, SLC22A5, CSK, ANKK1, TOP2A, MAP2K7, AKT3, MAP2K6, AKT2, MAP2K5, SYK, TRPM4, PIK3CG, PRKCA, EGFR, HSP90AA1, BRAF, PIM1, PI4KA, CFTR, PI4KB, CDK2, PRKCB, PRKCQ, CKM, LCK, MAPK9, MAPK8, TXNRD1, XDH, ACADSB, STK17B, PRKDC, MAPKAPK2, DGKA, KRAS, PDE1C, PTK2B, CKMT2, P2RY1, ZAP70, SRR, PRKAA1, PAPSS1,…	390	594	2798	1.11118	1	0.721835	91.0936
SP_PIR_KEYWORDS	nucleotide-binding	79	19.75	0.189597	HSP90AB1, ATP5B, IDE, AURKB, CKB, GSS, AKT1, PDPK1, CSNK2A1, SLC22A4, PIK3CA, SLC22A5, CSK, ANKK1, TOP2A, MAP2K7, MAP2K6, AKT3, AKT2, MAP2K5, SYK, TRPM4, PRKCA, EGFR, PIK3CG, HSP90AA1, BRAF, PIM1, PI4KA, CFTR, PI4KB, CDK2, PRKCB, PRKCQ, CKM, LCK, MAPK9, MAPK8, STK17B, PRKDC, MAPKAPK2, DGKA, KRAS, PTK2B, CKMT2, ZAP70, PRKAA1, PAPSS1, HCN4, HCN3, HCN1, PDK1, ITK, MAP2K1, MAP2K2, HCK, MAP2K3, TGFBR2…	398	538	3001	1.1072	1	0.714234	94.8288
GOTERM_MF_FAT	GO:0000166~nucleotide binding	99	24.75	0.223406	HMGCR, IDE, AURKB, CSNK2A1, PIK3CA, ANKK1, MAP2K7, MAP2K6, MAP2K5, SYK, PIK3CG, EGFR, BRAF, PIM1, MAPK9, MAPK8, XDH, ACADSB, ME2, STK17B, MAPKAPK2, KRAS, P2RY1, SRR, ZAP70, HCN4, HCN3, HCN1, ITK, MAP2K1, MAP2K2, MAP2K3, TGFBR2, MAP2K4, GARS, ABCB1, ACACB, CPS1, TXNDC12, CKMT1A, ATP2A2, ARF1, KCNJ8, ATP2A3, NTRK1, ATP2A1, MTOR, PARP1, CACNA1B, HSP90AB1, ATP5B, KCNJ11, CKB, AKT1, GSS, GSR, PDPK1, S…	390	659	2798	1.07779	1	0.840799	97.9553
BIOCARTA	h_fMLPpathway:fMLP induced chemokine gene expression in HMC-1 cells	6	1.5	0.247921	MAP2K1, MAP2K2, MAPK14, MAP2K3, FPR1, MAP2K6	131	18	681	1.73282	1	0.910766	97.4013
BIOCARTA	h_tollPathway:Toll-Like Receptor Pathway	7	1.75	0.263796	PPARA, MAPK14, MAP2K3, MAP2K4, MAPK8, TLR4, MAP2K6	131	23	681	1.58214	1	0.918298	98.0228
BIOCARTA	h_il1rPathway:Signal transduction through IL1R	6	1.5	0.288257	TNF, MAPK14, MAP2K3, IL1B, MAPK8, MAP2K6	131	19	681	1.64162	1	0.925401	98.7176
GOTERM_MF_FAT	GO:0032555~purine ribonucleotide binding	84	21	0.29151	HSP90AB1, ATP5B, IDE, AURKB, KCNJ11, CKB, GSS, AKT1, PDPK1, CSNK2A1, SLC22A4, PIK3CA, SLC22A5, CSK, ANKK1, TOP2A, MAP2K7, MAP2K6, AKT3, AKT2, MAP2K5, SYK, TRPM4, PRKCA, EGFR, PIK3CG, HSP90AA1, BRAF, PIM1, PI4KA, CFTR, PI4KB, CDK2, PRKCB, PRKCQ, CKM, LCK, MAPK9, MAPK8, STK17B, PRKDC, MAPKAPK2, DGKA, KRAS, PDE1C, PTK2B, CKMT2, P2RY1, ZAP70, SRR, PRKAA1, PAPSS1, HCN4, HCN3, HCN1, PDK1, ITK, MAP2K1, …	390	565	2798	1.06663	1	0.903447	99.5018
GOTERM_MF_FAT	GO:0032553~ribonucleotide binding	84	21	0.29151	HSP90AB1, ATP5B, IDE, AURKB, KCNJ11, CKB, GSS, AKT1, PDPK1, CSNK2A1, SLC22A4, PIK3CA, SLC22A5, CSK, ANKK1, TOP2A, MAP2K7, MAP2K6, AKT3, AKT2, MAP2K5, SYK, TRPM4, PRKCA, EGFR, PIK3CG, HSP90AA1, BRAF, PIM1, PI4KA, CFTR, PI4KB, CDK2, PRKCB, PRKCQ, CKM, LCK, MAPK9, MAPK8, STK17B, PRKDC, MAPKAPK2, DGKA, KRAS, PDE1C, PTK2B, CKMT2, P2RY1, ZAP70, SRR, PRKAA1, PAPSS1, HCN4, HCN3, HCN1, PDK1, ITK, MAP2K1, …	390	565	2798	1.06663	1	0.903447	99.5018
BIOCARTA	h_IL12Pathway:IL12 and Stat4 Dependent Signaling Pathway in Th1 Development	3	0.75	0.842175	MAPK14, MAPK8, MAP2K6	131	16	681	0.974714	1	0.999228	100
Annotation Cluster 43	Enrichment Score: 1.7052989553948723
Category	Term	Count	%	PValue	Genes	List Total	Pop Hits	Pop Total	Fold Enrichment	Bonferroni	Benjamini	FDR
GOTERM_BP_FAT	GO:0009895~negative regulation of catabolic process	11	2.75	1.1424e-05	HSP90AB1, AKT1, HDAC4, TNF, GRIN2C, ADRA1B, APOC1, GRIN2A, IL1B, MTOR, ADORA1	371	17	2812	4.90439	0.0347066	0.00196048	0.0206381
GOTERM_BP_FAT	GO:0030162~regulation of proteolysis	10	2.5	0.000734497	HSP90AB1, AKT1, A2M, TNF, EP300, HDAC2, APOE, IDE, IL1B, HDAC6	371	21	2812	3.60929	0.896884	0.0348758	1.31875
GOTERM_BP_FAT	GO:0009894~regulation of catabolic process	14	3.5	0.000920443	HSP90AB1, PPARA, TNF, GRIN2A, APOC1, ADORA1, AKT1, HDAC4, GRIN2C, APOE, ADRA1B, IL1B, MTOR, AKT2	371	39	2812	2.72085	0.942	0.0398598	1.64999
GOTERM_BP_FAT	GO:0050994~regulation of lipid catabolic process	8	2	0.000966167	AKT1, PPARA, TNF, APOC1, IL1B, MTOR, ADORA1, AKT2	371	14	2812	4.33115	0.949654	0.0412225	1.73128
GOTERM_BP_FAT	GO:0031329~regulation of cellular catabolic process	11	2.75	0.00145113	HSP90AB1, AKT1, HDAC4, PPARA, TNF, APOE, ADRA1B, APOC1, IL1B, MTOR, AKT2	371	27	2812	3.08795	0.988781	0.0532857	2.58958
GOTERM_BP_FAT	GO:0019216~regulation of lipid metabolic process	17	4.25	0.00198564	PPARA, TNF, CPT2, PPARG, PRKAB1, APOC1, ACACB, ADORA1, SEC14L2, AKT1, SLC25A20, APOA1, APOE, IL1B, PRKAA1, MTOR, AKT2	371	57	2812	2.26056	0.997857	0.0639468	3.52738
GOTERM_BP_FAT	GO:0045834~positive regulation of lipid metabolic process	11	2.75	0.00199803	AKT1, PPARA, TNF, APOA1, APOE, PPARG, APOC1, IL1B, PRKAA1, SEC14L2, AKT2	371	28	2812	2.97767	0.997938	0.0636708	3.549
GOTERM_BP_FAT	GO:0045833~negative regulation of lipid metabolic process	7	1.75	0.0125141	AKT1, TNF, APOE, APOC1, IL1B, PRKAA1, ADORA1	371	16	2812	3.31604	1	0.206874	20.3496
GOTERM_BP_FAT	GO:0050995~negative regulation of lipid catabolic process	5	1.25	0.0133603	AKT1, TNF, APOC1, IL1B, ADORA1	371	8	2812	4.7372	1	0.215891	21.5737
GOTERM_BP_FAT	GO:0045862~positive regulation of proteolysis	6	1.5	0.0137855	AKT1, TNF, EP300, HDAC2, APOE, IL1B	371	12	2812	3.78976	1	0.219718	22.1822
GOTERM_BP_FAT	GO:0042176~regulation of protein catabolic process	7	1.75	0.0383821	HSP90AB1, AKT1, TNF, APOE, GRIN2C, GRIN2A, IL1B	371	20	2812	2.65283	1	0.415994	50.6938
GOTERM_BP_FAT	GO:0031331~positive regulation of cellular catabolic process	7	1.75	0.0383821	AKT1, PPARA, TNF, APOE, ADRA1B, IL1B, AKT2	371	20	2812	2.65283	1	0.415994	50.6938
GOTERM_BP_FAT	GO:0009896~positive regulation of catabolic process	7	1.75	0.0589556	AKT1, PPARA, TNF, APOE, ADRA1B, IL1B, AKT2	371	22	2812	2.41166	1	0.525539	66.6415
GOTERM_BP_FAT	GO:0032770~positive regulation of monooxygenase activity	5	1.25	0.0615771	AKT1, TNF, KRAS, APOE, IL1B	371	12	2812	3.15813	1	0.53868	68.2811
GOTERM_BP_FAT	GO:0046328~regulation of JNK cascade	8	2	0.0651417	AKT1, HDAC3, TNF, PTK2B, IL1B, TLR4, SYK, AKT2	371	28	2812	2.16558	1	0.55393	70.3888
GOTERM_BP_FAT	GO:0051341~regulation of oxidoreductase activity	8	2	0.0651417	EGFR, AKT1, VDR, TNF, KRAS, APOE, IL1B, HDAC6	371	28	2812	2.16558	1	0.55393	70.3888
GOTERM_BP_FAT	GO:0070302~regulation of stress-activated protein kinase signaling pathway	8	2	0.0891747	AKT1, HDAC3, TNF, PTK2B, IL1B, TLR4, SYK, AKT2	371	30	2812	2.0212	1	0.638293	81.503
GOTERM_BP_FAT	GO:0051353~positive regulation of oxidoreductase activity	6	1.5	0.111875	AKT1, VDR, TNF, KRAS, APOE, IL1B	371	20	2812	2.27385	1	0.711639	88.2763
GOTERM_BP_FAT	GO:0045732~positive regulation of protein catabolic process	4	1	0.134071	AKT1, TNF, APOE, IL1B	371	10	2812	3.03181	1	0.763181	92.5789
GOTERM_BP_FAT	GO:0050996~positive regulation of lipid catabolic process	3	0.75	0.181005	PPARA, IL1B, AKT2	371	6	2812	3.78976	1	0.846891	97.2884
GOTERM_BP_FAT	GO:0010827~regulation of glucose transport	5	1.25	0.26417	PRKCA, AKT1, TNF, IL1B, AKT2	371	20	2812	1.89488	1	0.928784	99.6082
GOTERM_BP_FAT	GO:0032891~negative regulation of organic acid transport	3	0.75	0.336055	AKT1, TNF, AKT2	371	9	2812	2.5265	1	0.963352	99.9388
GOTERM_BP_FAT	GO:0046324~regulation of glucose import	4	1	0.465515	PRKCA, AKT1, TNF, AKT2	371	19	2812	1.59569	1	0.989625	99.9988
GOTERM_BP_FAT	GO:0032890~regulation of organic acid transport	3	0.75	0.525981	AKT1, TNF, AKT2	371	13	2812	1.74912	1	0.994214	99.9999
Annotation Cluster 44	Enrichment Score: 1.6675714192728472
Category	Term	Count	%	PValue	Genes	List Total	Pop Hits	Pop Total	Fold Enrichment	Bonferroni	Benjamini	FDR
GOTERM_BP_FAT	GO:0051090~regulation of transcription factor activity	13	3.25	0.0031196	IL4, TNF, PIM1, TLR4, SIRT1, DDIT3, HDAC5, HDAC4, PRKCQ, KRAS, HDAC2, EP300, IL1B	371	39	2812	2.5265	0.999936	0.0848176	5.4887
GOTERM_BP_FAT	GO:0051101~regulation of DNA binding	14	3.5	0.00484532	IL4, TNF, PIM1, TLR4, SIRT1, DDIT3, HDAC5, HDAC4, PRKCQ, HDAC2, EP300, KRAS, IL1B, CALM1	371	46	2812	2.30681	1	0.114067	8.40144
GOTERM_BP_FAT	GO:0051098~regulation of binding	16	4	0.00755157	IL4, TNF, PIM1, FKBP1A, TLR4, SIRT1, DDIT3, HDAC5, HDAC4, PRKCQ, ADRB2, HDAC2, EP300, KRAS, IL1B, CALM1	371	59	2812	2.05546	1	0.148312	12.799
GOTERM_BP_FAT	GO:0051099~positive regulation of binding	11	2.75	0.0146716	IL4, HDAC5, HDAC4, PRKCQ, TNF, EP300, KRAS, IL1B, FKBP1A, TLR4, CALM1	371	36	2812	2.31596	1	0.229832	23.4358
GOTERM_BP_FAT	GO:0051091~positive regulation of transcription factor activity	9	2.25	0.0150876	IL4, HDAC5, HDAC4, PRKCQ, TNF, EP300, KRAS, IL1B, TLR4	371	26	2812	2.62368	1	0.23439	24.0177
GOTERM_BP_FAT	GO:0043388~positive regulation of DNA binding	10	2.5	0.0150993	IL4, HDAC5, HDAC4, PRKCQ, TNF, EP300, KRAS, IL1B, TLR4, CALM1	371	31	2812	2.445	1	0.233393	24.034
GOTERM_BP_FAT	GO:0051092~positive regulation of NF-kappaB transcription factor activity	5	1.25	0.26417	PRKCQ, TNF, KRAS, IL1B, TLR4	371	20	2812	1.89488	1	0.928784	99.6082
GOTERM_BP_FAT	GO:0042108~positive regulation of cytokine biosynthetic process	5	1.25	0.452929	PRKCQ, TNF, IL1B, TLR4, SYK	371	26	2812	1.4576	1	0.98821	99.9982
Annotation Cluster 45	Enrichment Score: 1.62025064782532
Category	Term	Count	%	PValue	Genes	List Total	Pop Hits	Pop Total	Fold Enrichment	Bonferroni	Benjamini	FDR
GOTERM_MF_FAT	GO:0008227~amine receptor activity	22	5.5	3.44053e-09	DRD1, DRD2, HRH1, HTR1B, ADRB2, ADRB1, CHRM4, CHRM2, CHRM1, HTR7, HTR6, ADRA1B, ADRA2A, ADRA1A, HTR2B, HTR1D, HTR2C, HTR5A, ADRA1D, HTR1F, HTR1E, HTR2A	390	39	2798	4.04707	2.80059e-06	5.60118e-07	5.29326e-06
GOTERM_BP_FAT	GO:0019932~second-messenger-mediated signaling	45	11.25	9.58206e-06	OPRM1, DRD1, CASR, TNF, CCL2, ADORA2B, ADORA2A, DRD2, OPRK1, FPR1, ADORA1, TYMS, HTR1B, HRH1, APOE, PPP2CA, P2RY1, PIK3CA, NOS2, HTR1D, TOP2A, HTR1F, HTR5A, HTR1E, PIK3CG, EGFR, PI4KA, PI4KB, GPRC6A, ADRB2, CHRM4, ADRB1, GCK, CHRM2, CHRM1, HTR7, HTR6, ADRA1B, MTNR1B, HTR2B, HTR2C, ADRA1D, MTNR1A, HTR2A, OPRD1	371	177	2812	1.927	0.0291933	0.0017413	0.0173108
SP_PIR_KEYWORDS	G protein-coupled receptor	28	7	0.0001187	OPRM1, DRD1, ADORA3, ADORA2B, ADORA2A, DRD2, OPRK1, FPR1, GNRHR, ADORA1, HTR1B, P2RY1, ADRA2A, HTR1D, HTR1F, HTR1E, ADRB2, ADRB1, CHRM4, CHRM2, HTR7, CHRM1, HTR6, ADRA1B, HTR2B, HTR2C, ADRA1D, HTR2A	398	99	3001	2.13258	0.0496504	0.00564239	0.167119
SP_PIR_KEYWORDS	neurotransmitter receptor	18	4.5	0.000729448	DRD1, GABRA1, DRD2, HTR1B, CHRM4, GRIN2B, CHRM2, HTR7, CHRM1, HTR6, ADRA1A, HTR2B, HTR1D, HTR2C, ADRA1D, HTR1F, HTR1E, HTR2A	398	57	3001	2.38112	0.268785	0.0221124	1.0229
GOTERM_BP_FAT	GO:0007187~G-protein signaling, coupled to cyclic nucleotide second messenger	25	6.25	0.000746394	OPRM1, DRD1, CCL2, ADORA2B, ADORA2A, DRD2, OPRK1, FPR1, ADORA1, HTR1B, ADRB2, ADRB1, CHRM4, CHRM2, HTR7, HTR6, ADRA1B, MTNR1B, NOS2, HTR1D, HTR1F, ADRA1D, MTNR1A, HTR1E, OPRD1	371	94	2812	2.01583	0.900611	0.0348953	1.33998
GOTERM_BP_FAT	GO:0019935~cyclic-nucleotide-mediated signaling	27	6.75	0.000750309	OPRM1, DRD1, CCL2, ADORA2B, ADORA2A, DRD2, OPRK1, FPR1, ADORA1, HTR1B, APOE, NOS2, HTR1D, HTR5A, HTR1F, HTR1E, ADRB2, ADRB1, CHRM4, CHRM2, HTR7, HTR6, MTNR1B, ADRA1B, ADRA1D, OPRD1, MTNR1A	371	105	2812	1.94902	0.901808	0.034553	1.34696
GOTERM_BP_FAT	GO:0030808~regulation of nucleotide biosynthetic process	20	5	0.0082601	OPRM1, DRD1, ADORA3, ADORA2B, ADORA2A, DRD2, OPRK1, NF1, ADORA1, HTR1B, ADRB2, ADRB1, CHRM4, APOE, NTRK1, GRM7, HTR7, ADRA2A, NOS3, OPRD1	371	82	2812	1.84866	1	0.155259	13.9169
GOTERM_BP_FAT	GO:0030802~regulation of cyclic nucleotide biosynthetic process	20	5	0.0082601	OPRM1, DRD1, ADORA3, ADORA2B, ADORA2A, DRD2, OPRK1, NF1, ADORA1, HTR1B, ADRB2, ADRB1, CHRM4, APOE, NTRK1, GRM7, HTR7, ADRA2A, NOS3, OPRD1	371	82	2812	1.84866	1	0.155259	13.9169
GOTERM_BP_FAT	GO:0030799~regulation of cyclic nucleotide metabolic process	20	5	0.00945001	OPRM1, DRD1, ADORA3, ADORA2B, ADORA2A, DRD2, OPRK1, NF1, ADORA1, HTR1B, ADRB2, ADRB1, CHRM4, APOE, NTRK1, GRM7, HTR7, ADRA2A, NOS3, OPRD1	371	83	2812	1.82639	1	0.1686	15.764
GOTERM_BP_FAT	GO:0006140~regulation of nucleotide metabolic process	20	5	0.010774	OPRM1, DRD1, ADORA3, ADORA2B, ADORA2A, DRD2, OPRK1, NF1, ADORA1, HTR1B, ADRB2, ADRB1, CHRM4, APOE, NTRK1, GRM7, HTR7, ADRA2A, NOS3, OPRD1	371	84	2812	1.80465	1	0.183717	17.7752
GOTERM_BP_FAT	GO:0051339~regulation of lyase activity	18	4.5	0.0151512	OPRM1, DRD1, ADORA3, ADORA2B, ADORA2A, DRD2, OPRK1, NF1, ADORA1, ADRB2, CHRM4, ADRB1, NTRK1, GRM7, HTR7, ADRA2A, NOS3, OPRD1	371	75	2812	1.81908	1	0.231812	24.1063
GOTERM_BP_FAT	GO:0031279~regulation of cyclase activity	18	4.5	0.0151512	OPRM1, DRD1, ADORA3, ADORA2B, ADORA2A, DRD2, OPRK1, NF1, ADORA1, ADRB2, CHRM4, ADRB1, NTRK1, GRM7, HTR7, ADRA2A, NOS3, OPRD1	371	75	2812	1.81908	1	0.231812	24.1063
GOTERM_BP_FAT	GO:0030817~regulation of cAMP biosynthetic process	18	4.5	0.0195311	OPRM1, DRD1, ADORA3, ADORA2B, ADORA2A, DRD2, OPRK1, NF1, ADORA1, HTR1B, ADRB2, ADRB1, CHRM4, NTRK1, GRM7, HTR7, ADRA2A, OPRD1	371	77	2812	1.77183	1	0.27094	29.9784
GOTERM_BP_FAT	GO:0007188~G-protein signaling, coupled to cAMP nucleotide second messenger	16	4	0.0213558	OPRM1, DRD1, ADORA2B, ADORA2A, DRD2, OPRK1, FPR1, ADORA1, ADRB2, CHRM4, ADRB1, CHRM2, HTR7, ADRA1B, ADRA1D, OPRD1	371	66	2812	1.83746	1	0.28862	32.2958
GOTERM_BP_FAT	GO:0030814~regulation of cAMP metabolic process	18	4.5	0.0220569	OPRM1, DRD1, ADORA3, ADORA2B, ADORA2A, DRD2, OPRK1, NF1, ADORA1, HTR1B, ADRB2, ADRB1, CHRM4, NTRK1, GRM7, HTR7, ADRA2A, OPRD1	371	78	2812	1.74912	1	0.291649	33.1667
GOTERM_BP_FAT	GO:0045761~regulation of adenylate cyclase activity	17	4.25	0.0246719	OPRM1, DRD1, ADORA3, ADORA2B, ADORA2A, DRD2, OPRK1, NF1, ADORA1, ADRB2, CHRM4, ADRB1, NTRK1, GRM7, HTR7, ADRA2A, OPRD1	371	73	2812	1.76509	1	0.313941	36.3229
GOTERM_BP_FAT	GO:0019933~cAMP-mediated signaling	17	4.25	0.0278171	OPRM1, DRD1, ADORA2B, ADORA2A, DRD2, OPRK1, FPR1, ADORA1, ADRB2, CHRM4, ADRB1, CHRM2, HTR7, ADRA1B, HTR5A, ADRA1D, OPRD1	371	74	2812	1.74124	1	0.342541	39.9326
GOTERM_BP_FAT	GO:0051349~positive regulation of lyase activity	11	2.75	0.0413697	OPRM1, ADRB2, DRD1, ADRB1, ADORA3, ADORA2B, ADORA2A, HTR7, NTRK1, NF1, NOS3	371	42	2812	1.98511	1	0.433334	53.3893
GOTERM_BP_FAT	GO:0031281~positive regulation of cyclase activity	11	2.75	0.0413697	OPRM1, ADRB2, DRD1, ADRB1, ADORA3, ADORA2B, ADORA2A, HTR7, NTRK1, NF1, NOS3	371	42	2812	1.98511	1	0.433334	53.3893
PIR_SUPERFAMILY	PIRSF800006:rhodopsin-like G protein-coupled receptors	39	9.75	0.0429023	OPRM1, DRD1, ADORA3, ADORA2B, ADORA2A, FFAR3, DRD2, OPRK1, FFAR2, FPR1, GNRHR, ADORA1, HTR1B, HRH1, P2RY1, ADRA2A, HTR1D, GNRHR2, HTR5A, HTR1F, HTR1E, GPR18, ADRB2, ADRB1, CHRM4, GPBAR1, CHRM2, CHRM1, HTR7, HTR6, ADRA1B, MTNR1B, ADRA1A, HTR2B, HTR2C, ADRA1D, MTNR1A, HTR2A, OPRD1	310	205	2173	1.33355	0.999974	0.690934	43.2415
KEGG_PATHWAY	hsa04080:Neuroactive ligand-receptor interaction	47	11.75	0.0429322	OPRM1, DRD1, ADORA3, ADORA2B, GLRA1, ADORA2A, DRD2, OPRK1, GLRA3, GLRA2, FPR1, GNRHR, GRIN3B, GRIN3A, ADORA1, HRH1, HTR1B, GRIN2B, GRIN2C, GRIN2D, P2RY1, ADRA2A, HTR1D, HTR1F, HTR5A, HTR1E, GLRB, GABRA1, GRIN1, GRIN2A, ADRB2, CHRM4, ADRB1, CHRM2, CHRM1, HTR7, GRM7, HTR6, ADRA1B, MTNR1B, ADRA1A, HTR2B, HTR2C, ADRA1D, MTNR1A, OPRD1, HTR2A	300	236	1938	1.28653	0.998786	0.174547	40.8922
INTERPRO	IPR017452:GPCR, rhodopsin-like superfamily	39	9.75	0.043061	OPRM1, DRD1, ADORA3, ADORA2B, ADORA2A, FFAR3, DRD2, OPRK1, FFAR2, FPR1, GNRHR, ADORA1, HTR1B, HRH1, P2RY1, ADRA2A, HTR1D, GNRHR2, HTR5A, HTR1F, HTR1E, GPR18, ADRB2, ADRB1, CHRM4, GPBAR1, CHRM2, CHRM1, HTR7, HTR6, ADRA1B, MTNR1B, ADRA1A, HTR2B, HTR2C, ADRA1D, MTNR1A, HTR2A, OPRD1	395	218	2959	1.34016	1	0.600196	48.6953
INTERPRO	IPR000276:7TM GPCR, rhodopsin-like	39	9.75	0.0516458	OPRM1, DRD1, ADORA3, ADORA2B, ADORA2A, FFAR3, DRD2, OPRK1, FFAR2, FPR1, GNRHR, ADORA1, HTR1B, HRH1, P2RY1, ADRA2A, HTR1D, GNRHR2, HTR5A, HTR1F, HTR1E, GPR18, ADRB2, ADRB1, CHRM4, GPBAR1, CHRM2, CHRM1, HTR7, HTR6, ADRA1B, MTNR1B, ADRA1A, HTR2B, HTR2C, ADRA1D, MTNR1A, HTR2A, OPRD1	395	221	2959	1.32197	1	0.638425	55.2477
GOTERM_BP_FAT	GO:0007186~G-protein coupled receptor protein signaling pathway	58	14.5	0.0562052	OPRM1, CASR, ADORA3, GLRA1, BCAR1, GLRA2, GNRHR, ADORA1, AKT1, HTR1B, APOA1, APOE, NOS2, HTR1D, HTR1F, HTR5A, HTR1E, PIK3CG, GPR18, ADRB2, CHRM4, ADRB1, GPBAR1, CHRM2, CHRM1, HTR7, GRM7, HTR6, GNB3, DRD1, CCL2, ADORA2B, ADORA2A, DRD2, FFAR3, FFAR2, OPRK1, FPR1, CACNB4, DGKA, HRH1, P2RY1, ADRA2A, GNRHR2, GLRB, GABRA1, GPRC6A, ADRA1B, MTNR1B, ADRA1A, HTR2B, HTR2C, ADRA1D, CACNA1A, MTNR1A, OPRD1, CA…	371	356	2812	1.23486	1	0.511026	64.8354
SP_PIR_KEYWORDS	palmitate	22	5.5	0.0578391	OPRM1, DRD1, ADORA3, ADORA2B, OPRK1, HCK, ADORA1, HRH1, HTR1B, ADRB2, ADRB1, APOA1, KRAS, HTR7, LCK, ADRA1B, ADRA2A, ADRA1A, NOS3, HTR2B, ADRA1D, OPRD1	398	112	3001	1.48111	1	0.426296	56.8063
UP_SEQ_FEATURE	lipid moiety-binding region:S-palmitoyl cysteine	20	5	0.0765205	OPRM1, DRD1, ADORA3, ADORA2B, OPRK1, ADORA1, HRH1, HTR1B, ADRB2, ADRB1, KRAS, HTR7, LCK, ADRA1B, ADRA2A, ADRA1A, NOS3, HTR2B, ADRA1D, OPRD1	396	103	2997	1.46955	1	0.91544	71.539
GOTERM_BP_FAT	GO:0045762~positive regulation of adenylate cyclase activity	10	2.5	0.0804542	OPRM1, ADRB2, DRD1, ADRB1, ADORA3, ADORA2B, ADORA2A, HTR7, NTRK1, NF1	371	41	2812	1.84866	1	0.607907	78.028
SP_PIR_KEYWORDS	g-protein coupled receptor	42	10.5	0.0887286	OPRM1, CASR, DRD1, ADORA3, ADORA2B, ADORA2A, FFAR3, DRD2, FFAR2, OPRK1, FPR1, GNRHR, ADORA1, HTR1B, HRH1, P2RY1, ADRA2A, HTR1D, GNRHR2, HTR1F, HTR5A, HTR1E, GPR18, GPRC6A, ADRB2, CHRM4, ADRB1, GPBAR1, CHRM2, CHRM1, GRM7, HTR7, HTR6, ADRA1B, MTNR1B, ADRA1A, HTR2B, HTR2C, ADRA1D, MTNR1A, HTR2A, OPRD1	398	253	3001	1.25173	1	0.542315	72.9956
SP_PIR_KEYWORDS	transmembrane protein	64	16	0.0916704	CYP3A4, OPRM1, CYP3A5, CASR, ADORA3, GLRA1, CYP2C19, SLC6A2, SLC6A4, GLRA2, CYP2D6, GNRHR, LTC4S, ADORA1, HTR1B, GRIN2B, HTR1D, HTR1F, HTR1E, EGFR, CYP1A1, UGT1A1, UGT1A10, ADRB2, ADRB1, CHRM4, CHRM2, CHRM1, HTR7, RYR3, HTR6, RYR1, RYR2, CYP2A6, DRD1, ADORA2B, DRD2, OPRK1, FPR1, ITGB2, ITGB3, COMT, UGT1A7, UGT1A6, UGT1A9, HRH1, UGT1A8, UGT1A3, UGT1A5, UGT1A4, P2RY1, ADRA2A, TBXAS1, GABRA1, CYP2C9…	398	408	3001	1.18278	1	0.540793	74.1983
SP_PIR_KEYWORDS	lipoprotein	35	8.75	0.0939861	OPRM1, DRD1, ADORA3, TNF, ADORA2B, FFAR3, DRD2, OPRK1, APOC1, COMT, ADORA1, HTR1B, HRH1, APOA1, KRAS, FOLR2, APOE, ADRA2A, IL1B, NOS3, LPL, BST1, HCK, PRKAB1, CD55, ADRB2, ADRB1, ARF1, HTR7, LCK, ADRA1B, ADRA1A, HTR2B, ADRA1D, OPRD1	398	206	3001	1.2811	1	0.536925	75.1099
SP_PIR_KEYWORDS	transducer	43	10.75	0.112111	OPRM1, CASR, DRD1, ADORA3, ADORA2B, ADORA2A, FFAR3, DRD2, FFAR2, OPRK1, FPR1, GNRHR, ADORA1, HTR1B, HRH1, P2RY1, ADRA2A, HTR1D, GNRHR2, HTR1F, HTR5A, HTR1E, GPR18, GPRC6A, ADRB2, CHRM4, ADRB1, GPBAR1, CHRM2, CHRM1, GRM7, HTR7, HTR6, ADRA1B, MTNR1B, ADRA1A, GNB3, HTR2B, HTR2C, ADRA1D, MTNR1A, HTR2A, OPRD1	398	265	3001	1.2235	1	0.56667	81.2771
GOTERM_BP_FAT	GO:0007190~activation of adenylate cyclase activity	9	2.25	0.146128	OPRM1, ADRB2, DRD1, ADRB1, ADORA3, ADORA2B, ADORA2A, HTR7, NTRK1	371	40	2812	1.70539	1	0.78789	94.2396
GOTERM_BP_FAT	GO:0010578~regulation of adenylate cyclase activity involved in G-protein signaling	7	1.75	0.152822	OPRM1, ADRB2, DRD1, ADRB1, ADORA2B, ADORA2A, HTR7	371	28	2812	1.89488	1	0.799611	95.0031
GOTERM_BP_FAT	GO:0007189~activation of adenylate cyclase activity by G-protein signaling pathway	7	1.75	0.152822	OPRM1, ADRB2, DRD1, ADRB1, ADORA2B, ADORA2A, HTR7	371	28	2812	1.89488	1	0.799611	95.0031
GOTERM_BP_FAT	GO:0010579~positive regulation of adenylate cyclase activity by G-protein signaling pathway	7	1.75	0.152822	OPRM1, ADRB2, DRD1, ADRB1, ADORA2B, ADORA2A, HTR7	371	28	2812	1.89488	1	0.799611	95.0031
SP_PIR_KEYWORDS	receptor	83	20.75	0.219475	OPRM1, PPARA, PPARD, CASR, ADORA3, GLRA1, GLRA3, PPARG, GLRA2, GRIN3B, RORB, GNRHR, TLR4, GRIN3A, ADORA1, PGR, HTR1B, GRIN2B, GRIN2C, GRIN2D, HTR1D, HTR5A, HTR1F, HTR1E, EGFR, AR, TRPM5, GPR18, ESR1, GRIN2A, ESR2, ADRB2, ADRB1, CHRM4, GPBAR1, CHRM2, CHRM1, RYR3, GRM7, HTR7, HTR6, RYR1, RYR2, DRD1, ADORA2B, ADORA2A, FFAR3, DRD2, OPRK1, FFAR2, FPR1, ITGB2, ITGB3, VDR, HRH1, FOLR3, FOLR2, P2RY1, ADR…	398	574	3001	1.09031	1	0.748556	96.9541
GOTERM_BP_FAT	GO:0051350~negative regulation of lyase activity	8	2	0.246429	OPRM1, CHRM4, DRD2, GRM7, OPRK1, ADRA2A, ADORA1, OPRD1	371	39	2812	1.55477	1	0.917287	99.3975
GOTERM_BP_FAT	GO:0031280~negative regulation of cyclase activity	8	2	0.246429	OPRM1, CHRM4, DRD2, GRM7, OPRK1, ADRA2A, ADORA1, OPRD1	371	39	2812	1.55477	1	0.917287	99.3975
GOTERM_BP_FAT	GO:0007194~negative regulation of adenylate cyclase activity	8	2	0.246429	OPRM1, CHRM4, DRD2, GRM7, OPRK1, ADRA2A, ADORA1, OPRD1	371	39	2812	1.55477	1	0.917287	99.3975
SP_PIR_KEYWORDS	cell membrane	88	22	0.31345	OPRM1, SLC36A1, CASR, ADORA3, GLRA1, GLRA3, ANO1, GLRA2, GRIN3B, GNRHR, GRIN3A, ADORA1, AKT1, HTR1B, KCNQ4, GRIN2B, GRIN2C, GRIN2D, NOS3, CSK, HTR1D, KCNQ1, HTR5A, HTR1F, HTR1E, TRPM4, PRKCA, EGFR, TRPM5, BST1, GPR18, PIM1, GRIN2A, ADRB2, ADRB1, CHRM4, GPBAR1, CA9, CHRM2, CHRM1, GRM7, HTR7, LCK, HTR6, MGAM, DRD1, TNF, ADORA2B, ADORA2A, FFAR3, DRD2, OPRK1, FFAR2, FPR1, CACNB1, CACNB2, COMT, SLC47A…	398	627	3001	1.05827	1	0.840127	99.5003
GOTERM_BP_FAT	GO:0007166~cell surface receptor linked signal transduction	84	21	0.344232	OPRM1, CASR, ADORA3, GLRA1, BCAR1, GLRA2, GRIN3B, GNRHR, GRIN3A, PTEN, ADORA1, CTNNB1, AKT1, HTR1B, APOA1, CSNK2A1, GRIN2B, GRIN2C, APOE, NOS3, NOS2, HTR1D, CFD, HTR5A, HTR1F, HTR1E, AKT2, SYK, PIK3CG, EGFR, GPR18, GRIN2A, ADRB2, ADRB1, CHRM4, GPBAR1, CHRM2, CHRM1, GRM7, HTR7, LCK, HTR6, VEGFA, GNB3, DRD1, CCL2, ADORA2B, ADORA2A, FFAR3, DRD2, OPRK1, FFAR2, FPR1, CACNB3, FKBP1A, ITGB2, ITGB3, CACN…	371	605	2812	1.05236	1	0.966249	99.9511
GOTERM_CC_FAT	GO:0005887~integral to plasma membrane	85	21.25	0.39323	OPRM1, CASR, ADORA3, GLRA1, SLC6A2, GLRA3, SLC6A4, GLRA2, GRIN3B, GNRHR, TLR4, GRIN3A, KCNJ11, ADORA1, KCNQ5, HTR1B, KCNQ4, KCNQ3, GRIN2B, GRIN2C, GRIN2D, SLC22A4, SLC22A3, HTR1D, KCNQ2, KCNQ1, HTR1F, HTR5A, HTR1E, SCN2A, GRIN2A, UGT1A1, UGT1A10, ADRB2, ADRB1, CHRM4, CHRM2, CHRM1, GRM7, HTR7, HTR6, RYR1, KCNH2, SCN1A, DRD1, TNF, ADORA2B, ADORA2A, FFAR3, DRD2, OPRK1, FFAR2, CACNB2, ITGB2, ITGB3, S…	347	616	2613	1.03908	1	0.818143	99.8916
GOTERM_CC_FAT	GO:0031226~intrinsic to plasma membrane	85	21.25	0.421248	OPRM1, CASR, ADORA3, GLRA1, SLC6A2, GLRA3, SLC6A4, GLRA2, GRIN3B, GNRHR, TLR4, GRIN3A, KCNJ11, ADORA1, KCNQ5, HTR1B, KCNQ4, KCNQ3, GRIN2B, GRIN2C, GRIN2D, SLC22A4, SLC22A3, HTR1D, KCNQ2, KCNQ1, HTR1F, HTR5A, HTR1E, SCN2A, GRIN2A, UGT1A1, UGT1A10, ADRB2, ADRB1, CHRM4, CHRM2, CHRM1, GRM7, HTR7, HTR6, RYR1, KCNH2, SCN1A, DRD1, TNF, ADORA2B, ADORA2A, FFAR3, DRD2, OPRK1, FFAR2, CACNB2, ITGB2, ITGB3, S…	347	620	2613	1.03237	1	0.839578	99.9432
UP_SEQ_FEATURE	topological domain:Extracellular	99	24.75	0.863431	SLC36A1, CASR, ADORA3, SLC6A2, SLC6A4, GGT1, GRIN3B, TLR4, GRIN3A, ADORA1, HTR1B, GRIN2B, GRIN2C, GRIN2D, HTR1D, HTR1F, HTR1E, EGFR, CA12, GRIN2A, GPBAR1, HTR7, HTR6, DRD1, ADORA2B, ADORA2A, DRD2, ITGB2, ITGB3, P2RY1, ADRA2A, CACNA2D1, GABRA1, TRPC5, GRIN1, TGFBR2, CACNA1I, CACNA2D3, CACNA2D2, CACNA1S, CACNA2D4, KCNJ4, KCNJ8, NTRK1, MTNR1B, ADRA1B, CACNA1G, CACNA1H, ADRA1A, CACNA1E, CACNA1F, CACN…	396	808	2997	0.92729	1	1	100
Annotation Cluster 46	Enrichment Score: 1.604824067631456
Category	Term	Count	%	PValue	Genes	List Total	Pop Hits	Pop Total	Fold Enrichment	Bonferroni	Benjamini	FDR
GOTERM_BP_FAT	GO:0033555~multicellular organismal response to stress	11	2.75	0.00358566	DRD1, BDNF, ADRB1, NOS1, GRIN2B, SLC6A2, GRM7, ADRA2A, COMT, ESR2, CACNA1A	371	30	2812	2.77916	0.999985	0.0920635	6.28385
GOTERM_BP_FAT	GO:0042596~fear response	7	1.75	0.0059083	DRD1, BDNF, ADRB1, GRIN2B, GRM7, ADRA2A, ESR2	371	14	2812	3.78976	1	0.126916	10.1531
GOTERM_BP_FAT	GO:0001662~behavioral fear response	4	1	0.134071	DRD1, GRIN2B, GRM7, ESR2	371	10	2812	3.03181	1	0.763181	92.5789
GOTERM_BP_FAT	GO:0002209~behavioral defense response	4	1	0.134071	DRD1, GRIN2B, GRM7, ESR2	371	10	2812	3.03181	1	0.763181	92.5789
Annotation Cluster 47	Enrichment Score: 1.593103310677346
Category	Term	Count	%	PValue	Genes	List Total	Pop Hits	Pop Total	Fold Enrichment	Bonferroni	Benjamini	FDR
GOTERM_MF_FAT	GO:0004935~adrenoceptor activity	6	1.5	0.00699818	ADRB2, ADRB1, ADRA2A, ADRA1B, ADRA1A, ADRA1D	390	10	2798	4.30462	0.996709	0.133171	10.2413
INTERPRO	IPR002233:Adrenergic receptor	5	1.25	0.0139432	ADRB1, ADRA2A, ADRA1B, ADRA1A, ADRA1D	395	8	2959	4.68196	0.999964	0.359207	19.1765
GOTERM_MF_FAT	GO:0004936~alpha-adrenergic receptor activity	4	1	0.0385576	ADRA2A, ADRA1B, ADRA1A, ADRA1D	390	6	2798	4.78291	1	0.384275	45.3897
GOTERM_MF_FAT	GO:0004937~alpha1-adrenergic receptor activity	3	0.75	0.052519	ADRA1B, ADRA1A, ADRA1D	390	3	2798	7.17436	1	0.452045	56.395
PIR_SUPERFAMILY	PIRSF038550:alpha-1 adrenergic receptor	3	0.75	0.0547909	ADRA1B, ADRA1A, ADRA1D	310	3	2173	7.00968	0.999999	0.742829	51.7032
Annotation Cluster 48	Enrichment Score: 1.5772148336102734
Category	Term	Count	%	PValue	Genes	List Total	Pop Hits	Pop Total	Fold Enrichment	Bonferroni	Benjamini	FDR
GOTERM_CC_FAT	GO:0033017~sarcoplasmic reticulum membrane	6	1.5	0.000662098	ATP2A2, RYR3, ATP2A1, RYR1, RYR2, FKBP1A	347	7	2613	6.45451	0.205853	0.0163285	0.900982
GOTERM_BP_FAT	GO:0031000~response to caffeine	5	1.25	0.00355861	ADORA2A, PPARG, RYR1, RYR2, FKBP1A	371	6	2812	6.31626	0.999984	0.0921641	6.23787
GOTERM_MF_FAT	GO:0005219~ryanodine-sensitive calcium-release channel activity	4	1	0.00957167	RYR3, RYR1, RYR2, FKBP1A	390	4	2798	7.17436	0.999602	0.166454	13.7543
GOTERM_MF_FAT	GO:0005218~intracellular ligand-gated calcium channel activity	4	1	0.00957167	RYR3, RYR1, RYR2, FKBP1A	390	4	2798	7.17436	0.999602	0.166454	13.7543
GOTERM_BP_FAT	GO:0014074~response to purine	5	1.25	0.0133603	ADORA2A, PPARG, RYR1, RYR2, FKBP1A	371	8	2812	4.7372	1	0.215891	21.5737
GOTERM_BP_FAT	GO:0060402~calcium ion transport into cytosol	6	1.5	0.0137855	DRD2, LCK, RYR1, RYR2, FKBP1A, CACNA1C	371	12	2812	3.78976	1	0.219718	22.1822
GOTERM_BP_FAT	GO:0060401~cytosolic calcium ion transport	6	1.5	0.0200325	DRD2, LCK, RYR1, RYR2, FKBP1A, CACNA1C	371	13	2812	3.49824	1	0.275681	30.6226
GOTERM_BP_FAT	GO:0051209~release of sequestered calcium ion into cytosol	5	1.25	0.0456465	DRD2, LCK, RYR1, RYR2, FKBP1A	371	11	2812	3.44523	1	0.453621	57.0067
GOTERM_BP_FAT	GO:0051282~regulation of sequestering of calcium ion	5	1.25	0.0456465	DRD2, LCK, RYR1, RYR2, FKBP1A	371	11	2812	3.44523	1	0.453621	57.0067
GOTERM_BP_FAT	GO:0051283~negative regulation of sequestering of calcium ion	5	1.25	0.0456465	DRD2, LCK, RYR1, RYR2, FKBP1A	371	11	2812	3.44523	1	0.453621	57.0067
GOTERM_BP_FAT	GO:0032844~regulation of homeostatic process	13	3.25	0.137933	DRD1, NOS1, DRD2, MAPK14, LCK, NF1, VEGFA, RYR1, CACNA1G, RYR2, FKBP1A, SLC22A5, CALM1	371	65	2812	1.5159	1	0.772452	93.1546
GOTERM_BP_FAT	GO:0007204~elevation of cytosolic calcium ion concentration	12	3	0.522827	CD55, DRD1, DRD2, PTK2B, LCK, RYR1, CACNA1G, RYR2, IL1B, FKBP1A, CACNA1C, CACNA1A	371	82	2812	1.1092	1	0.994011	99.9998
GOTERM_BP_FAT	GO:0051480~cytosolic calcium ion homeostasis	12	3	0.573859	CD55, DRD1, DRD2, PTK2B, LCK, RYR1, CACNA1G, RYR2, IL1B, FKBP1A, CACNA1C, CACNA1A	371	85	2812	1.07005	1	0.996474	100
Annotation Cluster 49	Enrichment Score: 1.5702017374444364
Category	Term	Count	%	PValue	Genes	List Total	Pop Hits	Pop Total	Fold Enrichment	Bonferroni	Benjamini	FDR
GOTERM_BP_FAT	GO:0051181~cofactor transport	9	2.25	0.000410186	SLC25A20, CPT2, FOLR3, FOLR2, SLC6A8, SLC22A4, SLC25A29, SLC22A5, SLC19A1	371	16	2812	4.26348	0.718762	0.0220095	0.738506
GOTERM_BP_FAT	GO:0051180~vitamin transport	7	1.75	0.0172455	SLC25A20, CPT2, FOLR3, FOLR2, SLC22A4, SLC22A5, SLC19A1	371	17	2812	3.12098	1	0.252296	26.9699
GOTERM_BP_FAT	GO:0015879~carnitine transport	4	1	0.0184182	SLC25A20, CPT2, SLC22A4, SLC22A5	371	5	2812	6.06361	1	0.263425	28.5283
GOTERM_BP_FAT	GO:0015838~betaine transport	4	1	0.0184182	SLC25A20, CPT2, SLC22A4, SLC22A5	371	5	2812	6.06361	1	0.263425	28.5283
GOTERM_BP_FAT	GO:0015697~quaternary ammonium group transport	5	1.25	0.0215885	SLC25A20, CPT2, SLC22A4, SLC22A3, SLC22A5	371	9	2812	4.21084	1	0.288814	32.586
GOTERM_MF_FAT	GO:0051184~cofactor transporter activity	4	1	0.117909	SLC6A8, SLC22A4, SLC22A5, SLC19A1	390	9	2798	3.1886	1	0.670457	85.4882
GOTERM_BP_FAT	GO:0015695~organic cation transport	5	1.25	0.123988	SLC25A20, CPT2, SLC22A4, SLC22A3, SLC22A5	371	15	2812	2.5265	1	0.745615	90.8522
GOTERM_MF_FAT	GO:0051183~vitamin transporter activity	3	0.75	0.362317	SLC22A4, SLC22A5, SLC19A1	390	9	2798	2.39145	1	0.938925	99.9014
Annotation Cluster 50	Enrichment Score: 1.5432483311974294
Category	Term	Count	%	PValue	Genes	List Total	Pop Hits	Pop Total	Fold Enrichment	Bonferroni	Benjamini	FDR
GOTERM_BP_FAT	GO:0009991~response to extracellular stimulus	26	6.5	0.0099746	PPARA, A2M, LDHA, CCL2, ADORA2B, PTGS2, PPARG, PTEN, GLRX2, AKT1, UGT1A7, VDR, UGT1A6, UGT1A9, UGT1A8, UGT1A3, UGT1A5, UGT1A4, SLC22A3, IL1B, CYP1A1, GATM, SI, TGFBR2, CPS1, SIRT1, UGT1A1, DDIT3, UGT1A10, CDKN1A, RYR2, MTOR, ALOX5, HDAC6	371	119	2812	1.65603	1	0.176117	16.5664
GOTERM_BP_FAT	GO:0031667~response to nutrient levels	22	5.5	0.0355004	PPARA, A2M, CCL2, PTGS2, PPARG, PTEN, AKT1, UGT1A7, VDR, UGT1A6, UGT1A9, UGT1A8, UGT1A3, UGT1A5, UGT1A4, SLC22A3, IL1B, CYP1A1, GATM, SI, TGFBR2, CPS1, SIRT1, UGT1A1, DDIT3, UGT1A10, RYR2, MTOR, ALOX5, HDAC6	371	107	2812	1.5584	1	0.39555	47.9548
GOTERM_BP_FAT	GO:0007584~response to nutrient	16	4	0.066241	A2M, CCL2, CYP1A1, GATM, PTGS2, PPARG, SI, TGFBR2, UGT1A1, PTEN, DDIT3, UGT1A7, UGT1A6, VDR, UGT1A10, UGT1A9, UGT1A8, UGT1A3, UGT1A5, UGT1A4, RYR2, IL1B, MTOR, ALOX5	371	76	2812	1.59569	1	0.557388	71.0117
Annotation Cluster 51	Enrichment Score: 1.5375885678919516
Category	Term	Count	%	PValue	Genes	List Total	Pop Hits	Pop Total	Fold Enrichment	Bonferroni	Benjamini	FDR
GOTERM_CC_FAT	GO:0031674~I band	7	1.75	0.0090377	GRIN2B, ATP2A1, RYR1, RYR2, CACNA1C, CACNA1S, CTNNB1	347	15	2613	3.51412	0.95755	0.103221	11.6676
GOTERM_CC_FAT	GO:0030016~myofibril	10	2.5	0.0125384	HDAC4, ARF1, GRIN2B, KCNJ8, ATP2A1, RYR1, RYR2, CACNA1C, CACNA1S, CTNNB1	347	30	2613	2.51009	0.987611	0.124587	15.8377
GOTERM_CC_FAT	GO:0043292~contractile fiber	10	2.5	0.0235825	HDAC4, ARF1, GRIN2B, KCNJ8, ATP2A1, RYR1, RYR2, CACNA1C, CACNA1S, CTNNB1	347	33	2613	2.2819	0.999753	0.191803	27.8281
GOTERM_CC_FAT	GO:0030017~sarcomere	9	2.25	0.0300696	HDAC4, ARF1, GRIN2B, ATP2A1, RYR1, RYR2, CACNA1C, CACNA1S, CTNNB1	347	29	2613	2.33698	0.999976	0.233269	34.1118
GOTERM_CC_FAT	GO:0044449~contractile fiber part	9	2.25	0.0436717	HDAC4, ARF1, GRIN2B, ATP2A1, RYR1, RYR2, CACNA1C, CACNA1S, CTNNB1	347	31	2613	2.1862	1	0.292009	45.676
GOTERM_CC_FAT	GO:0030018~Z disc	4	1	0.16953	GRIN2B, RYR2, CACNA1C, CTNNB1	347	11	2613	2.73828	1	0.618965	92.1015
Annotation Cluster 52	Enrichment Score: 1.501021626334654
Category	Term	Count	%	PValue	Genes	List Total	Pop Hits	Pop Total	Fold Enrichment	Bonferroni	Benjamini	FDR
GOTERM_BP_FAT	GO:0008542~visual learning	9	2.25	0.00167966	DRD1, KRAS, HMGCR, DRD2, NF1, GRIN1, ADRA1B, GRIN2A, CACNA1C	371	19	2812	3.5903	0.994472	0.057356	2.99157
GOTERM_BP_FAT	GO:0007632~visual behavior	9	2.25	0.00248346	DRD1, KRAS, HMGCR, DRD2, NF1, GRIN1, ADRA1B, GRIN2A, CACNA1C	371	20	2812	3.41078	0.999542	0.0712604	4.3931
GOTERM_BP_FAT	GO:0009628~response to abiotic stimulus	35	8.75	0.00319087	DRD1, TNF, CCL2, HMGCR, DRD2, PPARG, PRKDC, GLRX2, AKT1, GPX1, PDPK1, CASP3, KRAS, CASP9, GRIN2B, PTK2B, IL1B, NOS3, EGFR, PRKCA, NOS1, NF1, GRIN1, TGFBR2, GRIN2A, PRKCQ, CDKN1A, ADRB2, ADRB1, HDAC2, KCNJ8, ADRA1B, MAPK8, CACNA1F, CACNA1C	371	163	2812	1.6275	0.999949	0.0859189	5.61072
GOTERM_BP_FAT	GO:0009416~response to light stimulus	17	4.25	0.00352563	EGFR, DRD1, HMGCR, DRD2, NF1, GRIN1, GRIN2A, AKT1, GPX1, CDKN1A, CASP3, KRAS, CASP9, ADRA1B, MAPK8, CACNA1F, CACNA1C	371	60	2812	2.14753	0.999982	0.0929018	6.18179
GOTERM_BP_FAT	GO:0007612~learning	12	3	0.00767152	DRD1, KRAS, GRIN2B, HMGCR, DRD2, GRM7, NF1, GRIN1, ADRA1B, GRIN2A, COMT, CACNA1C	371	38	2812	2.39353	1	0.149546	12.9892
GOTERM_BP_FAT	GO:0009314~response to radiation	19	4.75	0.0104681	EGFR, DRD1, CCL2, HMGCR, DRD2, NF1, GRIN1, GRIN2A, PRKDC, AKT1, GPX1, CDKN1A, CASP3, KRAS, CASP9, ADRA1B, MAPK8, CACNA1F, CACNA1C	371	78	2812	1.84629	1	0.180958	17.3147
GOTERM_BP_FAT	GO:0007613~memory	9	2.25	0.0291122	DRD1, PTGS2, GRIN2B, GRM7, GRIN1, GRIN2A, IL1B, PTEN, HTR2A	371	29	2812	2.35226	1	0.351403	41.362
GOTERM_BP_FAT	GO:0048168~regulation of neuronal synaptic plasticity	7	1.75	0.0383821	DRD1, KRAS, GRIN2B, DRD2, APOE, GRIN1, GRIN2A	371	20	2812	2.65283	1	0.415994	50.6938
GOTERM_BP_FAT	GO:0048169~regulation of long-term neuronal synaptic plasticity	6	1.5	0.048758	DRD1, KRAS, GRIN2B, DRD2, GRIN1, GRIN2A	371	16	2812	2.84232	1	0.470619	59.47
GOTERM_BP_FAT	GO:0008306~associative learning	5	1.25	0.0615771	DRD1, GRIN2B, DRD2, GRM7, GRIN1	371	12	2812	3.15813	1	0.53868	68.2811
GOTERM_BP_FAT	GO:0021543~pallium development	3	0.75	0.232346	DRD1, NF1, GRIN1	371	7	2812	3.24836	1	0.905213	99.1581
GOTERM_BP_FAT	GO:0051705~behavioral interaction between organisms	5	1.25	0.233711	DRD1, GRIN2B, GRIN1, IL1B, MTNR1A	371	19	2812	1.99461	1	0.905428	99.1848
GOTERM_BP_FAT	GO:0021537~telencephalon development	4	1	0.276879	DRD1, DRD2, NF1, GRIN1	371	14	2812	2.16558	1	0.937272	99.714
GOTERM_CC_FAT	GO:0043197~dendritic spine	4	1	0.280223	DRD1, NOS1, GRIN2B, GRIN1	347	14	2613	2.1515	1	0.719565	98.8816
GOTERM_BP_FAT	GO:0030900~forebrain development	6	1.5	0.57309	DRD1, DRD2, NF1, GRIN1, SLC6A4, CTNNB1	371	38	2812	1.19677	1	0.996475	100
Annotation Cluster 53	Enrichment Score: 1.4788652036887253
Category	Term	Count	%	PValue	Genes	List Total	Pop Hits	Pop Total	Fold Enrichment	Bonferroni	Benjamini	FDR
GOTERM_BP_FAT	GO:0006006~glucose metabolic process	18	4.5	0.0151512	PDK1, LDHA, PPARD, TNF, CPS1, KCNJ11, CPT1A, PCK1, AKT1, G6PD, GCK, MAPK14, GSK3B, GAA, PIK3CA, ENO3, PRKAA1, CACNA1A	371	75	2812	1.81908	1	0.231812	24.1063
GOTERM_BP_FAT	GO:0019318~hexose metabolic process	18	4.5	0.0385654	PDK1, LDHA, PPARD, TNF, CPS1, KCNJ11, CPT1A, PCK1, AKT1, G6PD, GCK, MAPK14, GSK3B, GAA, PIK3CA, ENO3, PRKAA1, CACNA1A	371	83	2812	1.64375	1	0.416128	50.8634
GOTERM_BP_FAT	GO:0005996~monosaccharide metabolic process	18	4.5	0.0626265	PDK1, LDHA, PPARD, TNF, CPS1, KCNJ11, CPT1A, PCK1, AKT1, G6PD, GCK, MAPK14, GSK3B, GAA, PIK3CA, ENO3, PRKAA1, CACNA1A	371	88	2812	1.55036	1	0.542114	68.9159
Annotation Cluster 54	Enrichment Score: 1.469806523171303
Category	Term	Count	%	PValue	Genes	List Total	Pop Hits	Pop Total	Fold Enrichment	Bonferroni	Benjamini	FDR
GOTERM_CC_FAT	GO:0016529~sarcoplasmic reticulum	12	3	1.11322e-06	CACNA2D1, NOS1, ATP2A2, ATP2A3, RYR3, ATP2A1, RYR1, CACNB1, RYR2, FKBP1A, CACNA1S, ITPR1	347	17	2613	5.31548	0.000387327	9.68457e-05	0.00152122
GOTERM_CC_FAT	GO:0016528~sarcoplasm	12	3	2.52601e-06	CACNA2D1, NOS1, ATP2A2, ATP2A3, RYR3, ATP2A1, RYR1, CACNB1, RYR2, FKBP1A, CACNA1S, ITPR1	347	18	2613	5.02017	0.000878668	0.000175795	0.00345178
GOTERM_CC_FAT	GO:0033017~sarcoplasmic reticulum membrane	6	1.5	0.000662098	ATP2A2, RYR3, ATP2A1, RYR1, RYR2, FKBP1A	347	7	2613	6.45451	0.205853	0.0163285	0.900982
GOTERM_MF_FAT	GO:0005217~intracellular ligand-gated ion channel activity	7	1.75	0.00173221	RYR3, RYR1, RYR2, FKBP1A, CFTR, HCN4, ITPR1	390	11	2798	4.5655	0.756161	0.0459522	2.63207
GOTERM_MF_FAT	GO:0005219~ryanodine-sensitive calcium-release channel activity	4	1	0.00957167	RYR3, RYR1, RYR2, FKBP1A	390	4	2798	7.17436	0.999602	0.166454	13.7543
GOTERM_MF_FAT	GO:0005218~intracellular ligand-gated calcium channel activity	4	1	0.00957167	RYR3, RYR1, RYR2, FKBP1A	390	4	2798	7.17436	0.999602	0.166454	13.7543
SMART	SM00472:MIR	4	1	0.0323986	RYR3, RYR1, RYR2, ITPR1	146	7	1323	5.17808	0.935015	0.261943	29.7205
SMART	SM00449:SPRY	3	0.75	0.03323	RYR3, RYR1, RYR2	146	3	1323	9.06164	0.93949	0.244591	30.3645
UP_SEQ_FEATURE	domain:MIR 5	4	1	0.033437	RYR3, RYR1, RYR2, ITPR1	396	6	2997	5.04545	1	0.769682	41.5412
UP_SEQ_FEATURE	domain:MIR 4	4	1	0.033437	RYR3, RYR1, RYR2, ITPR1	396	6	2997	5.04545	1	0.769682	41.5412
INTERPRO	IPR013662:RyR and IP3R Homology associated	4	1	0.0343647	RYR3, RYR1, RYR2, ITPR1	395	6	2959	4.99409	1	0.538142	41.1524
INTERPRO	IPR000699:Intracellular calcium-release channel	4	1	0.0343647	RYR3, RYR1, RYR2, ITPR1	395	6	2959	4.99409	1	0.538142	41.1524
INTERPRO	IPR015925:Ryanodine receptor-related	4	1	0.0343647	RYR3, RYR1, RYR2, ITPR1	395	6	2959	4.99409	1	0.538142	41.1524
UP_SEQ_FEATURE	domain:B30.2/SPRY 2	3	0.75	0.0474492	RYR3, RYR1, RYR2	396	3	2997	7.56818	1	0.832678	53.5765
UP_SEQ_FEATURE	domain:B30.2/SPRY 3	3	0.75	0.0474492	RYR3, RYR1, RYR2	396	3	2997	7.56818	1	0.832678	53.5765
UP_SEQ_FEATURE	domain:B30.2/SPRY 1	3	0.75	0.0474492	RYR3, RYR1, RYR2	396	3	2997	7.56818	1	0.832678	53.5765
INTERPRO	IPR013333:Ryanodine receptor, N-terminal	3	0.75	0.0483818	RYR3, RYR1, RYR2	395	3	2959	7.49114	1	0.633671	52.8545
INTERPRO	IPR018355:SPla/RYanodine receptor subgroup	3	0.75	0.0483818	RYR3, RYR1, RYR2	395	3	2959	7.49114	1	0.633671	52.8545
INTERPRO	IPR003877:SPla/RYanodine receptor SPRY	3	0.75	0.0483818	RYR3, RYR1, RYR2	395	3	2959	7.49114	1	0.633671	52.8545
INTERPRO	IPR009460:Ryanodine Receptor TM 4-6	3	0.75	0.0483818	RYR3, RYR1, RYR2	395	3	2959	7.49114	1	0.633671	52.8545
INTERPRO	IPR003032:Ryanodine receptor Ryr	3	0.75	0.0483818	RYR3, RYR1, RYR2	395	3	2959	7.49114	1	0.633671	52.8545
INTERPRO	IPR001870:B302 (SPRY)-like	3	0.75	0.0483818	RYR3, RYR1, RYR2	395	3	2959	7.49114	1	0.633671	52.8545
UP_SEQ_FEATURE	domain:MIR 2	4	1	0.0528925	RYR3, RYR1, RYR2, ITPR1	396	7	2997	4.32468	1	0.844447	57.5919
UP_SEQ_FEATURE	domain:MIR 1	4	1	0.0528925	RYR3, RYR1, RYR2, ITPR1	396	7	2997	4.32468	1	0.844447	57.5919
UP_SEQ_FEATURE	domain:MIR 3	4	1	0.0528925	RYR3, RYR1, RYR2, ITPR1	396	7	2997	4.32468	1	0.844447	57.5919
INTERPRO	IPR003608:MIR	4	1	0.0543021	RYR3, RYR1, RYR2, ITPR1	395	7	2959	4.28065	1	0.638517	57.1111
INTERPRO	IPR016093:MIR motif	4	1	0.0543021	RYR3, RYR1, RYR2, ITPR1	395	7	2959	4.28065	1	0.638517	57.1111
PIR_SUPERFAMILY	PIRSF002435:ryanodine receptor	3	0.75	0.0547909	RYR3, RYR1, RYR2	310	3	2173	7.00968	0.999999	0.742829	51.7032
INTERPRO	IPR014821:Inositol 1,4,5-trisphosphate/ryanodine receptor	3	0.75	0.134493	RYR3, RYR1, ITPR1	395	5	2959	4.49468	1	0.908654	88.8091
UP_SEQ_FEATURE	repeat:4	4	1	0.710877	APOA1, APOE, RYR3, RYR2	396	27	2997	1.12121	1	1	100
UP_SEQ_FEATURE	repeat:1	5	1.25	0.717965	APOA1, APOE, RYR3, RYR1, RYR2	396	36	2997	1.05114	1	1	100
UP_SEQ_FEATURE	repeat:2	5	1.25	0.738364	APOA1, APOE, RYR3, RYR1, RYR2	396	37	2997	1.02273	1	1	100
UP_SEQ_FEATURE	repeat:6	3	0.75	0.78574	APOA1, APOE, RYR1	396	21	2997	1.08117	1	1	100
UP_SEQ_FEATURE	repeat:5	3	0.75	0.827041	APOA1, APOE, RYR1	396	23	2997	0.987154	1	1	100
INTERPRO	IPR011992:EF-Hand type	5	1.25	0.843959	RYR3, RYR1, RYR2, CACNA1D, CALM1	395	43	2959	0.871063	1	1	100
UP_SEQ_FEATURE	repeat:3	3	0.75	0.929624	APOE, RYR3, RYR2	396	31	2997	0.732405	1	1	100
Annotation Cluster 55	Enrichment Score: 1.451620823470643
Category	Term	Count	%	PValue	Genes	List Total	Pop Hits	Pop Total	Fold Enrichment	Bonferroni	Benjamini	FDR
SMART	SM00516:SEC14	4	1	0.0109271	NF1, SEC14L4, SEC14L3, SEC14L2	146	5	1323	7.24932	0.598256	0.166722	11.1
UP_SEQ_FEATURE	domain:CRAL-TRIO	4	1	0.0185104	NF1, SEC14L4, SEC14L3, SEC14L2	396	5	2997	6.05455	1	0.604519	25.542
INTERPRO	IPR001251:Cellular retinaldehyde-binding/triple function, C-terminal	4	1	0.0190446	NF1, SEC14L4, SEC14L3, SEC14L2	395	5	2959	5.99291	0.999999	0.442369	25.2895
UP_SEQ_FEATURE	domain:GOLD	3	0.75	0.0474492	SEC14L4, SEC14L3, SEC14L2	396	3	2997	7.56818	1	0.832678	53.5765
INTERPRO	IPR009038:GOLD	3	0.75	0.0483818	SEC14L4, SEC14L3, SEC14L2	395	3	2959	7.49114	1	0.633671	52.8545
INTERPRO	IPR008273:Cellular retinaldehyde-binding/triple function, N-terminal	3	0.75	0.0883134	SEC14L4, SEC14L3, SEC14L2	395	4	2959	5.61835	1	0.799075	75.3874
INTERPRO	IPR001071:Cellular retinaldehyde binding/alpha-tocopherol transport	3	0.75	0.0883134	SEC14L4, SEC14L3, SEC14L2	395	4	2959	5.61835	1	0.799075	75.3874
Annotation Cluster 56	Enrichment Score: 1.4392959265981742
Category	Term	Count	%	PValue	Genes	List Total	Pop Hits	Pop Total	Fold Enrichment	Bonferroni	Benjamini	FDR
UP_SEQ_FEATURE	metal ion-binding site:Iron (heme axial ligand)	17	4.25	0.000536486	CYP3A4, CYP3A5, TBXAS1, NOS1, CYP1A1, CYP2C19, PTGS2, CYP2C9, CYP2C8, CYCS, PTGS1, CYP2D6, EPX, MPO, CYP2A6, NOS3, NOS2	396	51	2997	2.52273	0.413084	0.0732994	0.843523
GOTERM_MF_FAT	GO:0016712~oxidoreductase activity, acting on paired donors, with incorporation or reduction of molecular oxygen, reduced flavin or flavoprotein as one donor, and incorporation of one atom of oxygen	9	2.25	0.00158799	CYP3A4, CYP3A5, TBXAS1, CYP1A1, CYP2C9, CYP2C8, CYP2D7P1, CYP2D6, CYP2A6	390	18	2798	3.58718	0.725732	0.0451507	2.41541
SP_PIR_KEYWORDS	chromoprotein	14	3.5	0.00414477	CYP3A4, CYP3A5, TBXAS1, PTGS2, CYP2C19, CYP1A1, CYP2C9, CYP2C8, CYP2D6, CYCS, PTGS1, EPX, MPO, CYP2A6	398	45	3001	2.34584	0.831665	0.0852368	5.6842
INTERPRO	IPR002401:Cytochrome P450, E-class, group I	10	2.5	0.00463609	CYP3A4, CYP3A5, TBXAS1, CYP1A1, CYP2C19, CYP2C9, CYP2C8, CYP2D7P1, CYP2D6, CYP2A6	395	26	2959	2.88121	0.966209	0.163303	6.80334
SP_PIR_KEYWORDS	heme	18	4.5	0.00584745	CYP3A4, CYP3A5, TBXAS1, NOS1, CYP1A1, CYP2C19, PTGS2, CYP2C9, CYP2C8, CYCS, PTGS1, CYP2D6, CYP2D7P1, EPX, MPO, CYP2A6, NOS3, NOS2	398	68	3001	1.99594	0.919211	0.0995224	7.93109
GOTERM_MF_FAT	GO:0046906~tetrapyrrole binding	19	4.75	0.00666723	CYP3A4, CYP3A5, TBXAS1, NOS1, CYP1A1, CYP2C19, PTGS2, CYP2C9, CYP2C8, CYCS, CYP2D7P1, PTGS1, CYP2D6, EPX, MTR, MPO, CYP2A6, NOS3, NOS2	390	71	2798	1.9199	0.995683	0.133504	9.77999
GOTERM_MF_FAT	GO:0020037~heme binding	18	4.5	0.00699166	CYP3A4, CYP3A5, TBXAS1, NOS1, CYP1A1, CYP2C19, PTGS2, CYP2C9, CYP2C8, CYCS, PTGS1, CYP2D6, CYP2D7P1, EPX, MPO, CYP2A6, NOS3, NOS2	390	66	2798	1.95664	0.996691	0.136223	10.2323
INTERPRO	IPR017972:Cytochrome P450, conserved site	11	2.75	0.0129905	CYP3A4, CYP3A5, TBXAS1, CYP1A1, CYP2C19, CYP2C9, CYP2C8, CYP2D7P1, CYP2D6, CYP2A6, ACACB	395	35	2959	2.35436	0.999928	0.351619	17.9843
INTERPRO	IPR017973:Cytochrome P450, C-terminal region	10	2.5	0.02008	CYP3A4, CYP3A5, TBXAS1, CYP1A1, CYP2C19, CYP2C9, CYP2C8, CYP2D7P1, CYP2D6, CYP2A6	395	32	2959	2.34098	1	0.446499	26.4763
SP_PIR_KEYWORDS	microsome	14	3.5	0.0206304	CYP3A4, CYP3A5, PTGS2, CYP1A1, CYP2C19, CYP2C9, CYP2C8, PTGS1, CYP2D6, UGT1A1, MGST3, UGT1A7, UGT1A10, UGT1A6, UGT1A9, UGT1A8, UGT1A3, UGT1A5, UGT1A4, CYP2A6, MGST1, MGST2	398	54	3001	1.95487	0.999869	0.243815	25.4518
INTERPRO	IPR001128:Cytochrome P450	10	2.5	0.024472	CYP3A4, CYP3A5, TBXAS1, CYP1A1, CYP2C19, CYP2C9, CYP2C8, CYP2D7P1, CYP2D6, CYP2A6	395	33	2959	2.27004	1	0.487761	31.3174
PIR_SUPERFAMILY	PIRSF000045:cytochrome P450 CYP2D6	7	1.75	0.0245807	CYP1A1, CYP2C19, CYP2C9, CYP2C8, CYP2D7P1, CYP2D6, CYP2A6	310	17	2173	2.88634	0.997516	0.527514	27.4904
GOTERM_MF_FAT	GO:0009055~electron carrier activity	26	6.5	0.0285094	CYP3A4, XDH, CYP3A5, ACADSB, ME2, CYP2C19, CYP2D6, CYP2D7P1, GLRX2, GLDC, GPX2, GSR, NOS3, SMOX, NOS2, GLRX, NQO2, TBXAS1, NOS1, CYP1A1, CYP2C9, CYP2C8, CYCS, TXNDC12, CYP2A6, TXNRD1	390	123	2798	1.51653	1	0.311825	35.917
SP_PIR_KEYWORDS	metalloprotein	20	5	0.0321646	CYP3A4, CYP3A5, TBXAS1, CYP1A1, PTGS2, CYP2C19, CYP2C9, CYP2C8, CYCS, CYP2D6, PTGS1, ADH1C, ADH1B, ADH7, ADH1A, PPP2CA, EPX, PPP2CB, MPO, CYP2A6, ALOX5, CA1	398	93	3001	1.62155	0.999999	0.322668	36.9127
KEGG_PATHWAY	hsa00830:Retinol metabolism	11	2.75	0.0401425	CYP3A4, CYP3A5, CYP1A1, CYP2C19, CYP2C9, CYP2C8, ADH1C, DHRS4L2, ADH1B, ADH7, ADH1A, UGT1A1, UGT1A7, UGT1A10, UGT1A6, UGT1A9, UGT1A8, UGT1A3, UGT1A5, UGT1A4, CYP2A6	300	36	1938	1.97389	0.998105	0.168369	38.7944
GOTERM_CC_FAT	GO:0019898~extrinsic to membrane	21	5.25	0.0759809	PRKCA, CYP3A5, NOS1, CYP1A1, CYP2C19, PTGS2, BST1, CYP2C9, CYP2C8, CYP2D6, PTGS1, PI4KB, CTNNB1, PRKCB, PDPK1, FOLR3, APOE, CYP2A6, ALOX5, MGST1, AKT3	347	109	2613	1.45078	1	0.404804	66.0355
GOTERM_BP_FAT	GO:0017144~drug metabolic process	5	1.25	0.0800413	CYP3A4, CYP1A1, CYP2C19, CYP2C9, CYP2D6	371	13	2812	2.9152	1	0.607264	77.8491
SP_PIR_KEYWORDS	Monooxygenase	10	2.5	0.0936623	CYP3A4, CYP3A5, TBXAS1, CYP1A1, CYP2C19, CYP2C9, CYP2C8, CYP2D7P1, CYP2D6, CYP2A6	398	42	3001	1.79529	1	0.542182	74.9842
SP_PIR_KEYWORDS	electron transfer	10	2.5	0.0936623	CYP3A4, CYP3A5, CYP1A1, CYP2C19, CYP2C9, CYP2C8, CYCS, CYP2D6, CYP2A6, GLRX	398	42	3001	1.79529	1	0.542182	74.9842
GOTERM_MF_FAT	GO:0070330~aromatase activity	5	1.25	0.118165	CYP3A5, CYP1A1, CYP2C8, CYP2D6, CYP2A6	390	14	2798	2.56227	1	0.667345	85.5527
COG_ONTOLOGY	Secondary metabolites biosynthesis, transport, and catabolism	9	2.25	0.187709	CYP3A4, CYP3A5, TBXAS1, CYP1A1, CYP2C19, CYP2C9, CYP2C8, CYP2D6, CYP2A6	51	34	298	1.54671	0.917484	0.712744	73.751
SP_PIR_KEYWORDS	iron	23	5.75	0.189688	XDH, CYP3A4, CYP3A5, TBXAS1, NOS1, CYP1A1, PTGS2, CYP2C19, CYP2C9, CYP2C8, CYCS, CYP2D7P1, CYP2D6, PTGS1, GLRX2, PPP2CA, EPX, PPP2CB, MPO, CYP2A6, NOS3, NOS2, ALOX5	398	137	3001	1.26587	1	0.70948	94.8369
KEGG_PATHWAY	hsa00591:Linoleic acid metabolism	6	1.5	0.213179	CYP3A4, CYP3A5, CYP2C19, CYP2C9, CYP2C8, PLA2G2E	300	21	1938	1.84571	1	0.468715	94.3464
GOTERM_MF_FAT	GO:0019825~oxygen binding	6	1.5	0.347963	CYP3A4, CYP3A5, CYP1A1, CYP2C19, CYP2C9, CYP2C8	390	28	2798	1.53736	1	0.9341	99.8611
GOTERM_MF_FAT	GO:0005506~iron ion binding	23	5.75	0.361651	XDH, CYP3A4, CYP3A5, TBXAS1, NOS1, CYP1A1, PTGS2, CYP2C19, CYP2C9, CYP2C8, CYCS, CYP2D7P1, CYP2D6, PTGS1, GLRX2, PPP2CA, EPX, PPP2CB, MPO, CYP2A6, NOS3, NOS2, ALOX5	390	145	2798	1.138	1	0.939832	99.8998
SP_PIR_KEYWORDS	oxidoreductase	43	10.75	0.647787	XDH, CYP3A4, CYP3A5, ACADSB, LDHA, ME2, UQCRC1, PTGS2, CYP2C19, HMGCR, CYP2D7P1, PTGS1, CYP2D6, ADH1C, DHRS4L2, ADH1B, ADH7, ADH1A, PIPOX, GLDC, GPX2, GSR, GPX1, GPX6, GPX5, EPX, GPX4, GPX3, NOS3, GPX8, SMOX, NOS2, GPX7, NQO2, NOS1, TBXAS1, CYP1A1, CYP2C9, CYP2C8, TXNDC12, G6PD, MPO, CYP2A6, TXNRD1, ALOX5	398	331	3001	0.979543	1	0.97527	100
GOTERM_BP_FAT	GO:0055114~oxidation reduction	46	11.5	0.664001	XDH, CYP3A4, CYP3A5, LDHA, ACADSB, ME2, UQCRC1, PTGS2, CYP2C19, HMGCR, CYP2D7P1, PTGS1, CYP2D6, ADH1C, DHRS4L2, ADH1B, ADH7, ADH1A, PIPOX, GLDC, GLRX2, GPX2, GSR, GPX1, GPX6, GPX5, EPX, GPX4, GPX3, NOS3, GPX8, SMOX, NOS2, GPX7, NQO2, GLRX, NOS1, TBXAS1, CYP1A1, CYP2C9, CYP2C8, CYCS, TXNDC12, G6PD, MPO, CYP2A6, TXNRD1, ALOX5	371	358	2812	0.973904	1	0.999003	100
Annotation Cluster 57	Enrichment Score: 1.4042381228291063
Category	Term	Count	%	PValue	Genes	List Total	Pop Hits	Pop Total	Fold Enrichment	Bonferroni	Benjamini	FDR
GOTERM_BP_FAT	GO:0051090~regulation of transcription factor activity	13	3.25	0.0031196	IL4, TNF, PIM1, TLR4, SIRT1, DDIT3, HDAC5, HDAC4, PRKCQ, KRAS, HDAC2, EP300, IL1B	371	39	2812	2.5265	0.999936	0.0848176	5.4887
GOTERM_BP_FAT	GO:0051101~regulation of DNA binding	14	3.5	0.00484532	IL4, TNF, PIM1, TLR4, SIRT1, DDIT3, HDAC5, HDAC4, PRKCQ, HDAC2, EP300, KRAS, IL1B, CALM1	371	46	2812	2.30681	1	0.114067	8.40144
GOTERM_BP_FAT	GO:0051100~negative regulation of binding	6	1.5	0.153276	HDAC4, ADRB2, HDAC2, PIM1, SIRT1, DDIT3	371	22	2812	2.06714	1	0.799642	95.0513
GOTERM_BP_FAT	GO:0043433~negative regulation of transcription factor activity	5	1.25	0.175887	HDAC4, HDAC2, PIM1, SIRT1, DDIT3	371	17	2812	2.22927	1	0.840353	96.9654
GOTERM_BP_FAT	GO:0043392~negative regulation of DNA binding	5	1.25	0.233711	HDAC4, HDAC2, PIM1, SIRT1, DDIT3	371	19	2812	1.99461	1	0.905428	99.1848
Annotation Cluster 58	Enrichment Score: 1.4017391370088643
Category	Term	Count	%	PValue	Genes	List Total	Pop Hits	Pop Total	Fold Enrichment	Bonferroni	Benjamini	FDR
GOTERM_BP_FAT	GO:0051046~regulation of secretion	24	6	0.00891968	PRKCA, TNF, ADORA2B, ADORA2A, DRD2, PTGS1, ADORA1, KCNJ11, CPT1A, KCNN4, PRKCQ, HTR1B, APOA1, GCK, GRIN2B, GRM7, IL1B, NOS2, CASP1, HTR2C, KCNQ1, CACNA1A, HTR2A, SYK	371	106	2812	1.71612	1	0.162711	14.9455
GOTERM_BP_FAT	GO:0002791~regulation of peptide secretion	9	2.25	0.0150876	TNF, GCK, DRD2, IL1B, NOS2, ADORA1, KCNJ11, KCNQ1, CPT1A	371	26	2812	2.62368	1	0.23439	24.0177
GOTERM_BP_FAT	GO:0051048~negative regulation of secretion	9	2.25	0.0291122	TNF, APOA1, DRD2, GRM7, PTGS1, IL1B, ADORA1, KCNJ11, KCNQ1	371	29	2812	2.35226	1	0.351403	41.362
GOTERM_BP_FAT	GO:0046883~regulation of hormone secretion	9	2.25	0.0687301	TNF, GCK, DRD2, IL1B, NOS2, ADORA1, KCNJ11, KCNQ1, CPT1A	371	34	2812	2.00634	1	0.565681	72.3765
GOTERM_BP_FAT	GO:0050796~regulation of insulin secretion	7	1.75	0.071295	TNF, GCK, IL1B, NOS2, KCNJ11, KCNQ1, CPT1A	371	23	2812	2.30681	1	0.575373	73.7192
GOTERM_BP_FAT	GO:0046888~negative regulation of hormone secretion	4	1	0.202449	IL1B, ADORA1, KCNJ11, KCNQ1	371	12	2812	2.5265	1	0.873731	98.321
Annotation Cluster 59	Enrichment Score: 1.3958932202807528
Category	Term	Count	%	PValue	Genes	List Total	Pop Hits	Pop Total	Fold Enrichment	Bonferroni	Benjamini	FDR
GOTERM_BP_FAT	GO:0031098~stress-activated protein kinase signaling pathway	8	2	0.000966167	TNF, ADORA2B, MAP2K4, MAPK9, MAPK8, MAPK10, MAP2K7, SYK	371	14	2812	4.33115	0.949654	0.0412225	1.73128
GOTERM_BP_FAT	GO:0007254~JNK cascade	7	1.75	0.00379024	TNF, ADORA2B, MAP2K4, MAPK9, MAPK8, MAPK10, SYK	371	13	2812	4.08128	0.999992	0.0947154	6.63088
GOTERM_MF_FAT	GO:0016909~SAP kinase activity	5	1.25	0.0043805	MAPK14, MAPK9, MAPK11, MAPK8, MAPK10	390	6	2798	5.97863	0.971944	0.0997696	6.53116
INTERPRO	IPR003527:MAP kinase, conserved site	5	1.25	0.0336363	MAPK14, MAPK9, MAPK11, MAPK8, MAPK10	395	10	2959	3.74557	1	0.541347	40.4758
UP_SEQ_FEATURE	short sequence motif:TXY	5	1.25	0.045913	MAPK14, MAPK9, MAPK11, MAPK8, MAPK10	396	11	2997	3.44008	1	0.833881	52.3805
KEGG_PATHWAY	hsa04621:NOD-like receptor signaling pathway	11	2.75	0.0477749	HSP90AB1, HSP90AA1, TNF, CCL2, MAPK14, IL1B, MAPK9, MAPK11, MAPK8, MAPK10, CASP1	300	37	1938	1.92054	0.999441	0.178894	44.378
INTERPRO	IPR008351:JNK MAP kinase	3	0.75	0.0483818	MAPK9, MAPK8, MAPK10	395	3	2959	7.49114	1	0.633671	52.8545
GOTERM_MF_FAT	GO:0004705~JUN kinase activity	3	0.75	0.052519	MAPK9, MAPK8, MAPK10	390	3	2798	7.17436	1	0.452045	56.395
GOTERM_MF_FAT	GO:0004707~MAP kinase activity	5	1.25	0.0729754	MAPK14, MAPK9, MAPK11, MAPK8, MAPK10	390	12	2798	2.98932	1	0.54651	68.8328
SP_PIR_KEYWORDS	stress-induced protein	3	0.75	0.0872802	MAPK9, MAPK8, MAPK10	398	4	3001	5.65515	1	0.543232	72.3846
BIOCARTA	h_mapkPathway:MAPKinase Signaling Pathway	14	3.5	0.0909555	BRAF, MAP2K1, MAP2K2, MAP2K3, MAP2K4, MAPK11, MAPK10, MAPKAPK2, MAPK14, MAPK9, MAPK8, MAP2K7, MAP2K6, MAP2K5	131	47	681	1.54848	1	0.766798	70.5277
KEGG_PATHWAY	hsa05120:Epithelial cell signaling in Helicobacter pylori infection	9	2.25	0.106978	EGFR, CASP3, MAPK14, MAP2K4, MAPK9, MAPK11, MAPK8, MAPK10, CSK	300	32	1938	1.81688	1	0.297623	74.2246
KEGG_PATHWAY	hsa04622:RIG-I-like receptor signaling pathway	6	1.5	0.307222	TNF, MAPK14, MAPK9, MAPK11, MAPK8, MAPK10	300	24	1938	1.615	1	0.578515	98.77
BBID	80.T_cell_Activation	4	1	0.500775	IL4, MAPK14, MAPK9, MAPK8	37	14	194	1.49807	1	0.999415	99.9318
Annotation Cluster 60	Enrichment Score: 1.3806307697593958
Category	Term	Count	%	PValue	Genes	List Total	Pop Hits	Pop Total	Fold Enrichment	Bonferroni	Benjamini	FDR
GOTERM_CC_FAT	GO:0032279~asymmetric synapse	6	1.5	0.00316031	CHRM4, ADORA2A, CHRM2, GRM7, CHRM1, ADORA1	347	9	2613	5.02017	0.667637	0.0535872	4.23323
GOTERM_BP_FAT	GO:0014048~regulation of glutamate secretion	5	1.25	0.0323193	GRIN2B, ADORA2A, GRM7, IL1B, ADORA1	371	10	2812	3.78976	1	0.372474	44.7646
GOTERM_BP_FAT	GO:0060079~regulation of excitatory postsynaptic membrane potential	6	1.5	0.0374318	GRIN2B, ADORA2A, GRIN2C, GRIN1, GRIN2A, ADORA1	371	15	2812	3.03181	1	0.409397	49.806
GOTERM_CC_FAT	GO:0042734~presynaptic membrane	5	1.25	0.178756	GRIN2B, ADORA2A, GRM7, GRIN2A, ADORA1	347	17	2613	2.21478	1	0.629624	93.2197
GOTERM_CC_FAT	GO:0048786~presynaptic active zone	3	0.75	0.182875	ADORA2A, GRM7, ADORA1	347	6	2613	3.76513	1	0.623243	93.6699
Annotation Cluster 61	Enrichment Score: 1.3328796612008402
Category	Term	Count	%	PValue	Genes	List Total	Pop Hits	Pop Total	Fold Enrichment	Bonferroni	Benjamini	FDR
GOTERM_BP_FAT	GO:0006544~glycine metabolic process	6	1.5	0.00899653	SHMT1, SHMT2, BAAT, GCSH, AGXT, GLDC	371	11	2812	4.13428	1	0.163042	15.0646
GOTERM_BP_FAT	GO:0009069~serine family amino acid metabolic process	7	1.75	0.0479899	SHMT1, SHMT2, BAAT, SRR, GCSH, AGXT, GLDC	371	21	2812	2.5265	1	0.466535	58.8746
GOTERM_BP_FAT	GO:0009071~serine family amino acid catabolic process	3	0.75	0.232346	SHMT1, GCSH, GLDC	371	7	2812	3.24836	1	0.905213	99.1581
Annotation Cluster 62	Enrichment Score: 1.331851445078407
Category	Term	Count	%	PValue	Genes	List Total	Pop Hits	Pop Total	Fold Enrichment	Bonferroni	Benjamini	FDR
GOTERM_BP_FAT	GO:0051180~vitamin transport	7	1.75	0.0172455	SLC25A20, CPT2, FOLR3, FOLR2, SLC22A4, SLC22A5, SLC19A1	371	17	2812	3.12098	1	0.252296	26.9699
GOTERM_MF_FAT	GO:0005542~folic acid binding	5	1.25	0.0387764	FOLR3, FOLR2, MTR, GNMT, SLC19A1	390	10	2798	3.58718	1	0.381514	45.5806
SP_PIR_KEYWORDS	folate-binding	4	1	0.0534021	FOLR3, FOLR2, GNMT, SLC19A1	398	7	3001	4.30869	1	0.414383	53.8501
GOTERM_BP_FAT	GO:0015884~folic acid transport	3	0.75	0.131763	FOLR3, FOLR2, SLC19A1	371	5	2812	4.54771	1	0.760134	92.2131
Annotation Cluster 63	Enrichment Score: 1.311279047528764
Category	Term	Count	%	PValue	Genes	List Total	Pop Hits	Pop Total	Fold Enrichment	Bonferroni	Benjamini	FDR
INTERPRO	IPR001917:Aminotransferase, class-II, pyridoxal-phosphate binding site	6	1.5	0.000681692	ALAS1, SPTLC1, ALAS2, SPTLC2, SPTLC3, GCAT	395	7	2959	6.42098	0.391722	0.0375183	1.02864
GOTERM_MF_FAT	GO:0016409~palmitoyltransferase activity	5	1.25	0.00164008	CPT2, SPTLC1, SPTLC2, SPTLC3, CPT1A	390	5	2798	7.17436	0.737137	0.0450279	2.49372
PIR_SUPERFAMILY	PIRSF038087:8-amino-7-oxononanoate synthase / 2-amino-3-ketobutyrate:CoA ligase	4	1	0.0101996	SPTLC1, SPTLC2, SPTLC3, GCAT	310	4	2173	7.00968	0.915476	0.389907	12.4022
INTERPRO	IPR004839:Aminotransferase, class I and II	6	1.5	0.0391991	ALAS1, SPTLC1, ALAS2, SPTLC2, SPTLC3, GCAT	395	15	2959	2.99646	1	0.575732	45.4646
GOTERM_CC_FAT	GO:0017059~serine C-palmitoyltransferase complex	3	0.75	0.0478606	SPTLC1, SPTLC2, SPTLC3	347	3	2613	7.53026	1	0.304506	48.8389
GOTERM_CC_FAT	GO:0031211~palmitoyltransferase complex	3	0.75	0.0478606	SPTLC1, SPTLC2, SPTLC3	347	3	2613	7.53026	1	0.304506	48.8389
GOTERM_MF_FAT	GO:0016454~C-palmitoyltransferase activity	3	0.75	0.052519	SPTLC1, SPTLC2, SPTLC3	390	3	2798	7.17436	1	0.452045	56.395
GOTERM_MF_FAT	GO:0004758~serine C-palmitoyltransferase activity	3	0.75	0.052519	SPTLC1, SPTLC2, SPTLC3	390	3	2798	7.17436	1	0.452045	56.395
GOTERM_MF_FAT	GO:0016408~C-acyltransferase activity	4	1	0.0872943	SPTLC1, SPTLC2, SPTLC3, GCAT	390	8	2798	3.58718	1	0.591723	75.4706
GOTERM_BP_FAT	GO:0046467~membrane lipid biosynthetic process	3	0.75	0.284386	SPTLC1, SPTLC2, SPTLC3	371	8	2812	2.84232	1	0.941714	99.7632
GOTERM_BP_FAT	GO:0030148~sphingolipid biosynthetic process	3	0.75	0.284386	SPTLC1, SPTLC2, SPTLC3	371	8	2812	2.84232	1	0.941714	99.7632
GOTERM_BP_FAT	GO:0006665~sphingolipid metabolic process	4	1	0.657936	SPTLC1, SPTLC2, SPTLC3, PPP2CA	371	25	2812	1.21272	1	0.998898	100
GOTERM_BP_FAT	GO:0006643~membrane lipid metabolic process	4	1	0.684676	SPTLC1, SPTLC2, SPTLC3, PPP2CA	371	26	2812	1.16608	1	0.999282	100
Annotation Cluster 64	Enrichment Score: 1.3051229450225976
Category	Term	Count	%	PValue	Genes	List Total	Pop Hits	Pop Total	Fold Enrichment	Bonferroni	Benjamini	FDR
GOTERM_MF_FAT	GO:0043167~ion binding	152	38	0.0124722	CYP3A4, CYP3A5, PTGS2, MMP9, CYP2D6, IDE, PTGS1, CYP2D7P1, MMP8, ADH1C, ADH1B, ADH1A, GRIN3B, RORB, GRIN3A, AURKB, FAH, PGR, GRIN2B, GRIN2C, APOE, GRIN2D, MAP2K7, NQO2, MAP2K5, CYP1A1, BRAF, CA12, SCN2A, GRIN2A, PIM1, PDE4D, EP300, RYR3, RYR1, ATP5C1, RYR2, PLA2G2E, XDH, SCN1A, ME2, APOC1, CACNB1, CACNB2, CACNB3, CACNB4, CALR, VDR, NAGA, SRR, GLO1, HCN4, HCN3, HCN1, ITK, CACNA2D1, ESRRA, GABRA1, …	390	942	2798	1.15765	0.999963	0.199158	17.5594
GOTERM_MF_FAT	GO:0046872~metal ion binding	143	35.75	0.017777	CYP3A4, CYP3A5, PTGS2, MMP9, CYP2D6, IDE, PTGS1, CYP2D7P1, MMP8, ADH1C, ADH1B, ADH1A, GRIN3B, RORB, GRIN3A, AURKB, FAH, PGR, GRIN2B, GRIN2C, APOE, GRIN2D, MAP2K7, NQO2, MAP2K5, CYP1A1, BRAF, CA12, SCN2A, GRIN2A, PIM1, PDE4D, EP300, RYR3, RYR1, ATP5C1, RYR2, PLA2G2E, XDH, SCN1A, ME2, CACNB1, CACNB2, CACNB3, CACNB4, CALR, VDR, SRR, GLO1, HCN4, HCN3, HCN1, ITK, CACNA2D1, ESRRA, CYP2C9, ESRRB, TRPC5,…	390	888	2798	1.15533	1	0.257678	24.1157
GOTERM_MF_FAT	GO:0043169~cation binding	145	36.25	0.0193649	CYP3A4, CYP3A5, PTGS2, MMP9, CYP2D6, IDE, PTGS1, CYP2D7P1, MMP8, ADH1C, ADH1B, ADH1A, GRIN3B, RORB, GRIN3A, AURKB, FAH, PGR, GRIN2B, GRIN2C, APOE, GRIN2D, MAP2K7, NQO2, MAP2K5, CYP1A1, BRAF, CA12, SCN2A, GRIN2A, PIM1, PDE4D, EP300, RYR3, RYR1, ATP5C1, RYR2, PLA2G2E, XDH, SCN1A, ME2, APOC1, CACNB1, CACNB2, CACNB3, CACNB4, CALR, VDR, NAGA, SRR, GLO1, HCN4, HCN3, HCN1, ITK, CACNA2D1, ESRRA, CYP2C9, …	390	904	2798	1.15075	1	0.263694	25.9813
SP_PIR_KEYWORDS	metal-binding	92	23	0.0204236	CYP3A4, CYP3A5, PPARA, PPARD, CYP2C19, PTGS2, MMP9, CYP2D7P1, CYP2D6, PTGS1, IDE, MMP8, PPARG, ADH1C, ADH1B, ADH1A, RORB, AURKB, FAH, GSS, PGR, MMP20, PDE4B, NOS3, NOS2, AMY2A, MAP2K7, NQO2, MAP2K5, PRKCA, AR, BRAF, CYP1A1, CA12, CYCS, PIM1, ESR1, PDE4D, ESR2, PRKCB, HAGH, PRKCQ, EP300, CA9, CYP2A6, CA1, PLA2G2E, XDH, ME2, ADH7, COMT, CALR, GLRX2, DGKA, VDR, PDE1C, PPP2CA, EPX, PPP2CB, PDE1A, SRR…	398	570	3001	1.21701	0.999857	0.248408	25.2296
SP_PIR_KEYWORDS	zinc	43	10.75	0.0849083	PPARA, PPARD, MMP9, MMP8, IDE, PPARG, ADH1C, ADH1B, ADH7, ADH1A, RORB, CALR, PGR, DGKA, VDR, MMP20, PPP2CA, PPP2CB, NOS3, GLO1, NOS2, NQO2, PRKCA, ITK, ESRRA, AR, BRAF, ESRRB, CA12, ESRRG, ESR1, SIRT5, ESR2, SIRT1, PRKCB, HAGH, PRKCQ, CDKN1A, NR1I2, EP300, CA9, MTR, CA1, PARP1, HDAC6	398	259	3001	1.25185	1	0.54753	71.356
GOTERM_MF_FAT	GO:0008270~zinc ion binding	43	10.75	0.221268	PPARA, PPARD, UQCRC1, MMP9, MMP8, IDE, PPARG, ADH1C, ADH1B, ADH7, ADH1A, RORB, CALR, PGR, DGKA, VDR, MMP20, NOS3, GLO1, NOS2, NQO2, PRKCA, ITK, ESRRA, AR, BRAF, ESRRB, CA12, ESRRG, ESR1, SIRT5, ESR2, SIRT1, PRKCB, HAGH, HDAC4, PRKCQ, CDKN1A, NR1I2, EP300, CA9, MTR, CA1, PARP1, HDAC6	390	269	2798	1.14683	1	0.840225	97.867
GOTERM_MF_FAT	GO:0046914~transition metal ion binding	68	17	0.443936	CYP3A4, CYP3A5, PPARA, PPARD, UQCRC1, CYP2C19, PTGS2, MMP9, CYP2D7P1, CYP2D6, IDE, MMP8, PPARG, PTGS1, ADH1C, ADH1B, RORB, ADH1A, PGR, MMP20, NOS3, NOS2, NQO2, PRKCA, AR, BRAF, CYP1A1, CA12, CYCS, PIM1, ESR1, ESR2, PRKCB, HAGH, PRKCQ, EP300, CA9, CYP2A6, CA1, XDH, ADH7, CALR, GLRX2, DGKA, VDR, EPX, PPP2CA, PPP2CB, GLO1, ITK, ESRRA, TBXAS1, NOS1, CYP2C9, ESRRB, CYP2C8, TGFBR2, ESRRG, SIRT5, ACACB,…	390	472	2798	1.03359	1	0.96207	99.988
